# Supplementary material for: An air- and moisture-stable ruthenium precatalyst for diverse reactivity
Source: Nat Chem. 2024 Apr 3;16(7):1141–50. doi: 10.1038/s41557-024-01481-5 (PMC11230907; doi:10.1038/s41557-024-01481-5)
Supplement: Supplementary file 2 — Crystallographic data for compound 3 (CCDC reference 2264775). [file 41557_2024_1481_MOESM2_ESM.cif]

data_s5837l
_audit_creation_date               2021-05-26
_audit_creation_method
;
Olex2 1.3
(compiled 2020.11.12 svn.r5f609507 for OlexSys, GUI svn.r6272)
;
_shelx_SHELXL_version_number       '2018/3'
_audit_contact_author_address      ?
_audit_contact_author_email        ?
_audit_contact_author_name         ''
_audit_contact_author_phone        ?
_publ_contact_author_id_orcid      ?
_publ_section_references
;
Dolomanov, O.V., Bourhis, L.J., Gildea, R.J, Howard, J.A.K. & Puschmann, H.
 (2009), J. Appl. Cryst. 42, 339-341.

Sheldrick, G.M. (2015). Acta Cryst. A71, 3-8.

Sheldrick, G.M. (2015). Acta Cryst. C71, 3-8.
;
_chemical_name_common              ?
_chemical_name_systematic          ?
_chemical_formula_moiety           'C25 H47 N5 O Ru, 2(C1 H2 Cl2), 2(B F4)'
_chemical_formula_sum              'C27 H51 B2 Cl4 F8 N5 O Ru'
_chemical_formula_weight           878.21
_chemical_melting_point            ?
_chemical_oxdiff_formula           C27H51B2Cl4F8N5ORu
loop_
  _atom_type_symbol
  _atom_type_description
  _atom_type_scat_dispersion_real
  _atom_type_scat_dispersion_imag
  _atom_type_scat_source
 'C' 'C' 0.0181 0.0091 'International Tables Vol C Tables 4.2.6.8 and 6.1.1.4'
 'H' 'H' 0.0000 0.0000 'International Tables Vol C Tables 4.2.6.8 and 6.1.1.4'
 'B' 'B' 0.0090 0.0039 'International Tables Vol C Tables 4.2.6.8 and 6.1.1.4'
 'Cl' 'Cl' 0.3639 0.7018 'International Tables Vol C Tables 4.2.6.8 and 6.1.1.4'
 'F' 'F' 0.0727 0.0534 'International Tables Vol C Tables 4.2.6.8 and 6.1.1.4'
 'N' 'N' 0.0311 0.0180 'International Tables Vol C Tables 4.2.6.8 and 6.1.1.4'
 'O' 'O' 0.0492 0.0322 'International Tables Vol C Tables 4.2.6.8 and 6.1.1.4'
 'Ru' 'Ru' 0.0552 3.2960 'International Tables Vol C Tables 4.2.6.8 and 6.1.1.4'

_shelx_space_group_comment
;
The symmetry employed for this shelxl refinement is uniquely defined
by the following loop, which should always be used as a source of
symmetry information in preference to the above space-group names.
They are only intended as comments.
;
_space_group_crystal_system        'monoclinic'
_space_group_IT_number             14
_space_group_name_H-M_alt          'P 1 21/n 1'
_space_group_name_Hall             '-P 2yn'
loop_
  _space_group_symop_operation_xyz
 'x, y, z'
 '-x+1/2, y+1/2, -z+1/2'
 '-x, -y, -z'
 'x-1/2, -y-1/2, z-1/2'

_cell_length_a                     15.83631(16)
_cell_length_b                     25.2115(3)
_cell_length_c                     21.9795(2)
_cell_angle_alpha                  90
_cell_angle_beta                   100.6654(10)
_cell_angle_gamma                  90
_cell_volume                       8623.88(16)
_cell_formula_units_Z              8
_cell_measurement_reflns_used      17243
_cell_measurement_temperature      100.01(10)
_cell_measurement_theta_max        75.6430
_cell_measurement_theta_min        2.6200
_shelx_estimated_absorpt_T_max     0.761
_shelx_estimated_absorpt_T_min     0.656
_exptl_absorpt_coefficient_mu      5.766
_exptl_absorpt_correction_T_max    1.000
_exptl_absorpt_correction_T_min    0.797
_exptl_absorpt_correction_type     gaussian
_exptl_absorpt_process_details
;
CrysAlisPro 1.171.41.93a (Rigaku Oxford Diffraction, 2020)
Numerical absorption correction based on gaussian integration over
a multifaceted crystal model
Empirical absorption correction using spherical harmonics,
implemented in SCALE3 ABSPACK scaling algorithm.
;
_exptl_absorpt_special_details     ?
_exptl_crystal_colour              'clear light colourless'
_exptl_crystal_colour_lustre       clear
_exptl_crystal_colour_modifier     light
_exptl_crystal_colour_primary      colourless
_exptl_crystal_density_diffrn      1.353
_exptl_crystal_density_meas        ?
_exptl_crystal_density_method      ?
_exptl_crystal_description         block
_exptl_crystal_F_000               3600
loop_
  _exptl_crystal_face_index_h
  _exptl_crystal_face_index_k
  _exptl_crystal_face_index_l
  _exptl_crystal_face_perp_dist
 2 0 -1 0.0255
 -10 -3 4 0.0590
 -5 -2 13 0.0483
 5 2 -13 0.0483
 -1 -7 -12 0.0355
 1 7 12 0.0355
 -6 -13 0 0.0688
 -9 9 0 0.0509
 6 -13 0 0.0664
 1 16 -1 0.0260

_exptl_crystal_size_max            0.08
_exptl_crystal_size_mid            0.06
_exptl_crystal_size_min            0.05
loop_
  _exptl_oxdiff_crystal_face_indexfrac_h
  _exptl_oxdiff_crystal_face_indexfrac_k
  _exptl_oxdiff_crystal_face_indexfrac_l
  _exptl_oxdiff_crystal_face_x
  _exptl_oxdiff_crystal_face_y
  _exptl_oxdiff_crystal_face_z
 2.0000 0.0000 -0.9999 0.1216 0.0905 0.1268
 -9.9875 -3.4452 4.1220 -0.5067 -0.3397 -0.7924
 -5.3398 -2.2850 13.1938 0.0599 -0.8925 -0.4470
 5.3398 2.2850 -13.1938 -0.0599 0.8925 0.4470
 -1.0446 -7.4143 -12.1503 -0.1563 0.9003 -0.4063
 1.0446 7.4143 12.1503 0.1563 -0.9003 0.4063
 -6.3935 -12.7395 0.3158 -0.0071 0.1042 -0.9945
 -8.5938 8.6851 0.3327 -0.9524 -0.2702 -0.1414
 6.0856 -12.9932 0.3037 0.9391 0.2665 -0.2169
 1.2561 16.2458 -0.6082 -0.5148 -0.2065 0.8320

_exptl_transmission_factor_max     ?
_exptl_transmission_factor_min     ?
_diffrn_reflns_av_R_equivalents    0.0412
_diffrn_reflns_av_unetI/netI       0.0468
_diffrn_reflns_Laue_measured_fraction_full  0.999
_diffrn_reflns_Laue_measured_fraction_max  0.974
_diffrn_reflns_limit_h_max         19
_diffrn_reflns_limit_h_min         -18
_diffrn_reflns_limit_k_max         31
_diffrn_reflns_limit_k_min         -30
_diffrn_reflns_limit_l_max         27
_diffrn_reflns_limit_l_min         -27
_diffrn_reflns_number              58681
_diffrn_reflns_point_group_measured_fraction_full  0.999
_diffrn_reflns_point_group_measured_fraction_max  0.974
_diffrn_reflns_theta_full          67.684
_diffrn_reflns_theta_max           76.319
_diffrn_reflns_theta_min           2.694
_diffrn_ambient_environment        N~2~
_diffrn_ambient_temperature        100.01(10)
_diffrn_detector                   'Hybrid Pixel Array Detector'
_diffrn_detector_area_resol_mean   10.0000
_diffrn_measured_fraction_theta_full  0.999
_diffrn_measured_fraction_theta_max  0.974
_diffrn_measurement_details
;
List of Runs (angles in degrees, time in seconds):

  # Type    Start    End  Width  t~exp~   \w     \q     \k     \f   Frames
--------------------------------------------------------------------------
  1  \w     29.00  54.00   1.00    1.00    --   43.54  41.00 113.00   25
  2  \w     82.00 116.00   1.00    1.00    --   43.54  41.00 113.00   34
  3  \w     19.00 198.00   1.00    1.50    --  108.20  41.00 113.00  179
  4  \w    -46.00 133.00   1.00    1.00    --   43.54   0.00  90.00  179
  5  \w     22.00  47.00   1.00    1.00    --   46.06  41.00 113.00   25
  6  \w     52.00 133.00   1.00    1.00    --   46.06  60.00 -30.00   81
  7  \w     20.00 127.00   1.00    1.50    --  108.20  50.00-150.00  107
  8  \w     67.00 197.00   1.00    1.50    --  108.20  40.00 -30.00  130
  9  \w     50.00  78.00   1.00    1.50    --  108.20  20.00  30.00   28
 10  \w     46.00  71.00   1.00    1.50    --  108.20  10.00-120.00   25
 11  \w     99.00 126.00   1.00    1.50    --  108.20  20.00  30.00   27
 12  \w    134.00 159.00   1.00    1.50    --  108.20  50.00-150.00   25
 13  \w    130.00 197.00   1.00    1.50    --  108.20  10.00-120.00   67
 14  \w     38.00 162.00   1.00    1.50    --  108.20  30.00   0.00  124
;
_diffrn_measurement_device         'four-circle diffractometer'
_diffrn_measurement_device_type    'XtaLAB AFC11 (RINC): quarter-chi single'
_diffrn_measurement_method         '\w scans'
_diffrn_orient_matrix_type        
 'CrysAlisPro convention (1999,Acta A55,543-557)'
_diffrn_orient_matrix_UB_11        0.0751137000
_diffrn_orient_matrix_UB_12        -0.0364260000
_diffrn_orient_matrix_UB_13        0.0286299000
_diffrn_orient_matrix_UB_21        0.0126120000
_diffrn_orient_matrix_UB_22        -0.0161322000
_diffrn_orient_matrix_UB_23        -0.0653355000
_diffrn_orient_matrix_UB_31        0.0632528000
_diffrn_orient_matrix_UB_32        0.0463158000
_diffrn_orient_matrix_UB_33        -0.0002616000
_diffrn_radiation_monochromator    mirror
_diffrn_radiation_probe            x-ray
_diffrn_radiation_type             'Cu K\a'
_diffrn_radiation_wavelength       1.54184
_diffrn_source                     'Rotating-anode X-ray tube (dual wavelength)'
_diffrn_source_type                'Rigaku (Cu) X-ray DW Source'
_reflns_Friedel_coverage           0.000
_reflns_Friedel_fraction_full      .
_reflns_Friedel_fraction_max       .
_reflns_number_gt                  13099
_reflns_number_total               17604
_reflns_odcompleteness_completeness  99.85
_reflns_odcompleteness_iscentric   1
_reflns_odcompleteness_theta       68.13
_reflns_special_details
;
 Reflections were merged by SHELXL according to the crystal
 class for the calculation of statistics and refinement.
 
 _reflns_Friedel_fraction is defined as the number of unique
 Friedel pairs measured divided by the number that would be
 possible theoretically, ignoring centric projections and
 systematic absences.
;
_reflns_threshold_expression       'I > 2\s(I)'
_computing_cell_refinement         'CrysAlisPro 1.171.41.93a (Rigaku OD, 2020)'
_computing_data_collection         'CrysAlisPro 1.171.41.93a (Rigaku OD, 2020)'
_computing_data_reduction          'CrysAlisPro 1.171.41.93a (Rigaku OD, 2020)'
_computing_molecular_graphics      'Olex2 1.3 (Dolomanov et al., 2009)'
_computing_publication_material    'Olex2 1.3 (Dolomanov et al., 2009)'
_computing_structure_refinement    'SHELXL 2018/3 (Sheldrick, 2015)'
_computing_structure_solution      'SHELXT  (Sheldrick, 2015)'
_refine_diff_density_max           1.415
_refine_diff_density_min           -1.567
_refine_diff_density_rms           0.089
_refine_ls_extinction_coef         .
_refine_ls_extinction_method       none
_refine_ls_goodness_of_fit_ref     1.065
_refine_ls_hydrogen_treatment      constr
_refine_ls_matrix_type             full
_refine_ls_number_parameters       1255
_refine_ls_number_reflns           17604
_refine_ls_number_restraints       991
_refine_ls_R_factor_all            0.0653
_refine_ls_R_factor_gt             0.0506
_refine_ls_restrained_S_all        1.058
_refine_ls_shift/su_max            0.002
_refine_ls_shift/su_mean           0.000
_refine_ls_structure_factor_coef   Fsqd
_refine_ls_weighting_details      
 'w=1/[\s^2^(Fo^2^)+(0.0837P)^2^+8.4167P] where P=(Fo^2^+2Fc^2^)/3'
_refine_ls_weighting_scheme        calc
_refine_ls_wR_factor_gt            0.1465
_refine_ls_wR_factor_ref           0.1605
_refine_special_details            ?
_olex2_refinement_description
;
1. Fixed Uiso
 At 1.2 times of:
  All C(H,H) groups
 At 1.5 times of:
  All C(H,H,H) groups, All O(H,H) groups
2. Restrained distances
 Cl4-C02K \\sim Cl4A-C1
 with sigma of 0.02
 C01O-C01Q \\sim C9-C11
 with sigma of 0.04
 Cl5-C02K \\sim Cl5A-C1
 with sigma of 0.02
 Cl4-Cl5 \\sim Cl4A-Cl5A
 with sigma of 0.04
 C01Q-C01X \\sim C11-C13
 with sigma of 0.04
 C02I-Cl \\sim C2-ClA
 with sigma of 0.02
 C01J-C01Q \\sim C10-C11
 with sigma of 0.02
 Cl1-Cl \\sim Cl1A-ClA
 with sigma of 0.04
 C01Q-C01R \\sim C11-C12
 with sigma of 0.04
 Cl1-C02I \\sim Cl1A-C2
 with sigma of 0.02
 Cl2-C02N \\sim Cl2A-C3
 with sigma of 0.02
 Cl3-C02N \\sim Cl3A-C3
 with sigma of 0.02
 Cl3-Cl2 \\sim Cl3A-Cl2A
 with sigma of 0.04
 F021-B025 \\sim F0-B025
 with sigma of 0.02
 F00S-B025 \\sim F1-B025
 with sigma of 0.02
 F01U-B025 \\sim F01V-B025
 with sigma of 0.02
 F00V-B025 \\sim F00W-B025
 with sigma of 0.02
 Cl7-Cl6 \\sim Cl7A-Cl6A
 with sigma of 0.04
 Cl7-C02H \\sim Cl7A-C4
 with sigma of 0.02
 Cl6-C02H \\sim Cl6A-C4
 with sigma of 0.02
 F00U-B027 \\sim F3-B027
 with sigma of 0.02
 F00F-B027 \\sim F00G-B027
 with sigma of 0.02
 F01D-B028 \\sim F01E-B028
 with sigma of 0.04
 F00E-B027 \\sim F2-B027
 with sigma of 0.02
 F01D-F02B \\sim F01E-F02C
 with sigma of 0.04
 F01L-B027 \\sim F01M-B027
 with sigma of 0.02
 B028-F02B \\sim B028-F02C
 with sigma of 0.04
 F00R-B028 \\sim F4-B028
 with sigma of 0.02
 F018-B028 \\sim F5-B028
 with sigma of 0.02
 C016-C02G \\sim C016-C5
 with sigma of 0.02
 C016-C02O \\sim C016-C02P
 with sigma of 0.02
 C016-C02M \\sim C016-C6
 with sigma of 0.02
 C01O-C01R \\sim C9-C12
 with sigma of 0.04
 C01T-C01V \\sim C01U-C8
 with sigma of 0.02
 C01J-C01X \\sim C10-C13
 with sigma of 0.02
 N00Q-C01T \\sim N00Q-C01U
 with sigma of 0.04
 Ru01-C01O \\sim Ru01-C9
 with sigma of 0.04
 N00Q-C01W \\sim N00Q-C7
 with sigma of 0.02
 C01T-C01W \\sim C01U-C7
 with sigma of 0.02
 C01J-C01O \\sim C10-C9
 with sigma of 0.02
 C01J-C01R \\sim C10-C12
 with sigma of 0.02
 C01R-C01X \\sim C12-C13
 with sigma of 0.04
 F00I-B02C \\sim F00J-B02C
 with sigma of 0.02
 N00P-C01J \\sim N1-C10
 with sigma of 0.04
 F015-B02C \\sim F7-B02C
 with sigma of 0.02
 C01T-C01Z \\sim C01U-C01{
 with sigma of 0.02
 C01V-C01W \\sim C8-C7
 with sigma of 0.04
 C01V-C01Z \\sim C8-C01{
 with sigma of 0.04
 C01V-C020 \\sim C8-C0
 with sigma of 0.04
 F00D-B02C \\sim F6-B02C
 with sigma of 0.02
 C01W-C01Z \\sim C7-C01{
 with sigma of 0.04
 C01W-C020 \\sim C7-C0
 with sigma of 0.04
 F00T-B02C \\sim F8-B02C
 with sigma of 0.02
 C01Z-C020 \\sim C01{-C0
 with sigma of 0.04
 C01T-C020 \\sim C01U-C0
 with sigma of 0.02
 C01O-C01X \\sim C9-C13
 with sigma of 0.04
 Ru01-N00P \\sim Ru01-N1
 with sigma of 0.02
 N00P-C01O \\sim N1-C9
 with sigma of 0.02
3. Uiso/Uaniso restraints and constraints
N00P \\sim C01J \\sim C01O \\sim C01Q \\sim C01X \\sim C9 \\sim N1 \\sim C10
\\sim C11 \\sim C13 \\sim C01R \\sim C12: within 2A with sigma of 0.002 and
sigma for terminal atoms of 0.004 within 2A
C1 \\sim Cl4A \\sim Cl5A \\sim C02K \\sim Cl4 \\sim Cl5: within 2A with sigma
of 0.02 and sigma for terminal atoms of 0.04 within 2A
ClA \\sim Cl: within 2A with sigma of 0.02 and sigma for terminal atoms of 0.04
within 2A
Cl3 \\sim Cl2 \\sim C02N \\sim C3 \\sim Cl2A \\sim Cl3A: within 2A with sigma
of 0.04 and sigma for terminal atoms of 0.08 within 2A
Cl1 \\sim C02I \\sim Cl \\sim Cl1A \\sim C2 \\sim ClA: within 2A with sigma of
0.04 and sigma for terminal atoms of 0.08 within 2A
F021 \\sim F00S \\sim B025 \\sim F0 \\sim F01U \\sim F01V \\sim F00W \\sim F1
\\sim F00V: within 2A with sigma of 0.02 and sigma for terminal atoms of 0.04
within 2A
Cl7 \\sim Cl6 \\sim C02H \\sim C4 \\sim Cl6A \\sim Cl7A: within 2A with sigma
of 0.02 and sigma for terminal atoms of 0.04 within 2A
F02C \\sim F00R \\sim B028 \\sim F01E \\sim F01D \\sim F02B \\sim F018 \\sim F4
\\sim F5: within 2A with sigma of 0.02 and sigma for terminal atoms of 0.04
within 2A
F00F \\sim F00E \\sim B027 \\sim F01M \\sim F01L \\sim F00G \\sim F3 \\sim F00U
\\sim F2: within 2A with sigma of 0.02 and sigma for terminal atoms of 0.04
within 2A
C02M \\sim C6 \\sim C02O \\sim C02P \\sim C02G \\sim C5: within 2A with sigma
of 0.02 and sigma for terminal atoms of 0.04 within 2A
F00D \\sim B02C \\sim F00T \\sim F8 \\sim F00J \\sim F7 \\sim F015 \\sim F6
\\sim F00I: within 2A with sigma of 0.02 and sigma for terminal atoms of 0.04
within 2A
C01T \\sim C01V \\sim C01W \\sim C01Z \\sim C020 \\sim C7 \\sim C0 \\sim C01U
\\sim C01{ \\sim C8: within 2A with sigma of 0.04 and sigma for terminal atoms
of 0.08 within 2A
C7 \\sim C01W: within 2A with sigma of 0.002 and sigma for terminal atoms of
0.004 within 2A
C01U \\sim C01T: within 2A with sigma of 0.002 and sigma for terminal atoms of
0.004 within 2A
4. Rigid body (RIGU) restrains
 C016, C01N, C02G, C02M, C02O, C02P, C5, C6
 with sigma for 1-2 distances of 0.02 and sigma for 1-3 distances of 0.02
5. Others
 Sof(Cl4A)=Sof(C1)=Sof(H1A)=Sof(H1B)=Sof(Cl5A)=1-FVAR(1)
 Sof(Cl4)=Sof(Cl5)=Sof(C02K)=Sof(H12)=Sof(H15)=FVAR(1)
 Sof(Cl1A)=Sof(C2)=Sof(H2A)=Sof(H2B)=Sof(ClA)=1-FVAR(2)
 Sof(Cl1)=Sof(C02I)=Sof(H10)=Sof(HY)=Sof(Cl)=FVAR(2)
 Sof(C3)=Sof(H3A)=Sof(H3B)=Sof(Cl2A)=Sof(Cl3A)=1-FVAR(3)
 Sof(Cl3)=Sof(Cl2)=Sof(C02N)=Sof(H13)=Sof(H16)=FVAR(3)
 Sof(F1)=Sof(F0)=Sof(F01V)=Sof(F00W)=1-FVAR(4)
 Sof(F00S)=Sof(F00V)=Sof(F01U)=Sof(F021)=FVAR(4)
 Sof(C4)=Sof(H4A)=Sof(H4B)=Sof(Cl6A)=Sof(Cl7A)=1-FVAR(5)
 Sof(Cl7)=Sof(Cl6)=Sof(C02H)=Sof(H11)=Sof(HX)=FVAR(5)
 Sof(F01M)=Sof(F00G)=Sof(F2)=Sof(F3)=1-FVAR(6)
 Sof(F00E)=Sof(F00F)=Sof(F00U)=Sof(F01L)=FVAR(6)
 Sof(F02C)=Sof(F4)=Sof(F5)=Sof(F01E)=1-FVAR(7)
 Sof(F00R)=Sof(F018)=Sof(F01D)=Sof(F02B)=FVAR(7)
 Sof(C02P)=Sof(H02Z)=Sof(H19)=Sof(H20)=Sof(C5)=Sof(H5A)=Sof(H5B)=Sof(H5C)=
 Sof(C6)=Sof(H6A)=Sof(H6B)=Sof(H6C)=1-FVAR(8)
 Sof(C02G)=Sof(H02P)=Sof(H02Q)=Sof(H02R)=Sof(C02M)=Sof(H02V)=Sof(H02W)=
 Sof(H02X)=Sof(C02O)=Sof(H02Y)=Sof(H17)=Sof(H18)=FVAR(8)
 Sof(C7)=Sof(C0)=Sof(H0A)=Sof(H0B)=Sof(H0C)=Sof(C01U)=Sof(C8)=Sof(H8A)=
 Sof(H8B)=Sof(H8C)=Sof(C01{)=Sof(H01P)=Sof(H01Q)=Sof(H01R)=1-FVAR(9)
 Sof(C01T)=Sof(C01V)=Sof(H01J)=Sof(H01K)=Sof(H01L)=Sof(C01W)=Sof(C01Z)=
 Sof(H01M)=Sof(H01N)=Sof(H01O)=Sof(C020)=Sof(H02A)=Sof(H02B)=Sof(H02C)=FVAR(9)
 Sof(C9)=Sof(N1)=Sof(C10)=Sof(C11)=Sof(H11A)=Sof(H11B)=Sof(H11C)=Sof(C12)=
 Sof(H12A)=Sof(H12B)=Sof(H12C)=Sof(C13)=Sof(H13A)=Sof(H13B)=Sof(H13C)=1-FVAR(10)
 Sof(N00P)=Sof(C01J)=Sof(C01O)=Sof(C01Q)=Sof(H1)=Sof(HF)=Sof(HG)=Sof(C01R)=
 Sof(H2)=Sof(HH)=Sof(HI)=Sof(C01X)=Sof(H3)=Sof(HJ)=Sof(HK)=FVAR(10)
 Sof(F6)=Sof(F00J)=Sof(F7)=Sof(F8)=1-FVAR(11)
 Sof(F00D)=Sof(F00I)=Sof(F00T)=Sof(F015)=FVAR(11)
6.a Riding coordinates:
 O00C(H00A,H00B)
6.b Rotating group:
 O00B(H00F,H00G)
6.c Secondary CH2 refined with riding coordinates:
 C02H(H11,HX), C02I(H10,HY), C02K(H12,H15), C02N(H13,H16), C1(H1A,H1B), C2(H2A,
 H2B), C3(H3A,H3B), C4(H4A,H4B)
6.d Me refined with riding coordinates:
 C00Z(H00C,H00D,H00E), C011(H01A,H01B,H01C), C013(H01S,H01T,H01U), C017(H01V,
 H01W,H01X), C01F(H01D,H01E,H01F), C01G(H01Y,H,HA), C01H(H01Z,HB,HC), C01M(H01,
 HD,HE), C01Q(H1,HF,HG), C01R(H2,HH,HI), C01S(H01G,H01H,H01I), C01V(H01J,H01K,
 H01L), C01X(H3,HJ,HK), C01Y(H4,HL,HM), C01Z(H01M,H01N,H01O), C020(H02A,H02B,
 H02C), C022(H02,HN,HO), C023(H02D,H02E,H02F), C024(H5,HP,HQ), C026(H02G,H02H,
 H02I), C029(H02J,H02K,H02L), C02A(H02M,H02N,H02O), C02D(H6,HR,HS), C02E(H7,HT,
 HU), C02F(H8,HV,HW), C02G(H02P,H02Q,H02R), C02J(H9,HZ,H14), C02L(H02S,H02T,
 H02U), C02M(H02V,H02W,H02X), C02O(H02Y,H17,H18), C02P(H02Z,H19,H20), C5(H5A,
 H5B,H5C), C6(H6A,H6B,H6C), C0(H0A,H0B,H0C), C8(H8A,H8B,H8C), C01{(H01P,H01Q,
 H01R), C11(H11A,H11B,H11C), C12(H12A,H12B,H12C), C13(H13A,H13B,H13C)
;
_atom_sites_solution_hydrogens     mixed
_atom_sites_solution_primary       dual
_atom_sites_solution_secondary     ?
loop_
  _atom_site_label
  _atom_site_type_symbol
  _atom_site_fract_x
  _atom_site_fract_y
  _atom_site_fract_z
  _atom_site_U_iso_or_equiv
  _atom_site_adp_type
  _atom_site_occupancy
  _atom_site_site_symmetry_order
  _atom_site_calc_flag
  _atom_site_refinement_flags_posn
  _atom_site_refinement_flags_adp
  _atom_site_refinement_flags_occupancy
  _atom_site_disorder_assembly
  _atom_site_disorder_group
 Ru01 Ru 0.25699(2) 0.70733(2) 0.75382(2) 0.01938(9) Uani 1 1 d D . . . .
 Ru02 Ru 0.75551(2) 0.54191(2) 0.74860(2) 0.02005(9) Uani 1 1 d . . . . .
 Cl1 Cl 1.02763(10) 0.59086(5) 1.06552(6) 0.0448(3) Uani 0.831(3) 1 d D U P A
 1
 Cl7 Cl -0.01904(12) 0.66012(5) 0.43885(7) 0.0566(4) Uani 0.853(4) 1 d D U P B
 1
 Cl6 Cl 0.09753(9) 0.59581(7) 0.38237(6) 0.0643(5) Uani 0.853(4) 1 d D U P B 1
 Cl4 Cl 0.52629(9) 0.40615(7) 0.84921(7) 0.0681(5) Uani 0.839(4) 1 d D U P C 1
 Cl5 Cl 0.41067(15) 0.35050(6) 0.91634(8) 0.0684(5) Uani 0.839(4) 1 d D U P C
 1
 Cl3 Cl 1.04291(16) 0.82982(10) 0.85298(12) 0.0891(8) Uani 0.826(7) 1 d D U P D
 1
 Cl2 Cl 0.9325(2) 0.89458(8) 0.91659(14) 0.0865(8) Uani 0.826(7) 1 d D U P D 1
 O00B O 0.25462(13) 0.62356(10) 0.75299(9) 0.0274(5) Uani 1 1 d . . . . .
 H00F H 0.203922 0.612651 0.734898 0.041 Uiso 1 1 d R U . . .
 H00G H 0.260055 0.611841 0.790827 0.041 Uiso 1 1 d R U . . .
 O00C O 0.74807(12) 0.62518(10) 0.74943(9) 0.0283(5) Uani 1 1 d . . . . .
 H00A H 0.719706 0.643625 0.718708 0.042 Uiso 1 1 d R U . . .
 H00B H 0.776746 0.648835 0.773937 0.042 Uiso 1 1 d R U . . .
 F00D F 0.83178(19) 0.74399(10) 0.88603(13) 0.0413(7) Uani 0.830(6) 1 d D U P E
 1
 F00E F 0.3556(16) 0.5022(5) 0.8900(9) 0.107(6) Uani 0.384(17) 1 d D U P F 1
 F00F F 0.4321(11) 0.5675(9) 0.9300(8) 0.096(6) Uani 0.384(17) 1 d D U P F 1
 N00G N 0.12985(18) 0.70841(9) 0.72047(12) 0.0241(5) Uani 1 1 d . . . . .
 N00H N 0.88256(17) 0.54657(10) 0.78337(12) 0.0233(5) Uani 1 1 d . . . . .
 F00I F 0.8701(2) 0.67747(13) 0.82516(13) 0.0491(8) Uani 0.830(6) 1 d D U P E
 1
 N00J N 0.73664(16) 0.53919(10) 0.83697(12) 0.0235(5) Uani 1 1 d . . . . .
 N00K N 0.27440(17) 0.70607(10) 0.66518(13) 0.0251(6) Uani 1 1 d . . . . .
 N00L N 0.38480(18) 0.70282(10) 0.78772(12) 0.0252(6) Uani 1 1 d . . . . .
 N00M N 0.77288(17) 0.54417(10) 0.66008(13) 0.0262(6) Uani 1 1 d . . . . .
 N00N N 0.62835(18) 0.54047(10) 0.71512(12) 0.0266(6) Uani 1 1 d . . . . .
 N00O N 0.24083(17) 0.70818(9) 0.84280(13) 0.0243(5) Uani 1 1 d . . . . .
 N00P N 0.2653(2) 0.78579(13) 0.7564(2) 0.0261(7) Uani 0.884(3) 1 d D U P G 1
 N00Q N 0.76356(19) 0.46308(12) 0.75028(11) 0.0313(6) Uani 1 1 d D . . . .
 F00R F 0.5890(14) 0.6782(7) 0.5628(5) 0.057(3) Uani 0.420(15) 1 d D U P H 1
 F00S F 0.0861(6) 0.5811(5) 0.5773(5) 0.119(4) Uani 0.661(10) 1 d D U P I 1
 F00T F 0.9434(3) 0.6916(2) 0.92258(17) 0.0733(13) Uani 0.830(6) 1 d D U P E
 1
 F00U F 0.2905(6) 0.5855(4) 0.9001(7) 0.066(3) Uani 0.384(17) 1 d D U P F 1
 F00V F 0.1240(3) 0.57631(19) 0.68095(18) 0.0557(13) Uani 0.661(10) 1 d D U P I
 1
 C00W C 0.54367(19) 0.69106(13) 0.84532(14) 0.0277(6) Uani 1 1 d . . . . .
 C00X C 1.04047(19) 0.55657(13) 0.84363(14) 0.0262(6) Uani 1 1 d . . . . .
 C00Y C -0.0309(2) 0.70420(13) 0.66436(16) 0.0300(7) Uani 1 1 d . . . . .
 C00Z C 1.0948(2) 0.51034(15) 0.82699(19) 0.0411(8) Uani 1 1 d . . . . .
 H00C H 1.153773 0.513760 0.849999 0.062 Uiso 1 1 calc R U . . .
 H00D H 1.070250 0.476742 0.837873 0.062 Uiso 1 1 calc R U . . .
 H00E H 1.095139 0.510960 0.782453 0.062 Uiso 1 1 calc R U . . .
 C010 C 0.4542(2) 0.69807(13) 0.81171(14) 0.0247(6) Uani 1 1 d . . . . .
 C011 C 1.0760(2) 0.60920(13) 0.82548(16) 0.0317(7) Uani 1 1 d . . . . .
 H01A H 1.134894 0.613862 0.848275 0.048 Uiso 1 1 calc R U . . .
 H01B H 1.076158 0.609305 0.780908 0.048 Uiso 1 1 calc R U . . .
 H01C H 1.039986 0.638296 0.835579 0.048 Uiso 1 1 calc R U . . .
 C012 C 0.0593(2) 0.70661(11) 0.69740(14) 0.0227(6) Uani 1 1 d . . . . .
 C013 C -0.0703(2) 0.65137(14) 0.67990(16) 0.0336(7) Uani 1 1 d . . . . .
 H01S H -0.130187 0.649344 0.658236 0.050 Uiso 1 1 calc R U . . .
 H01T H -0.037639 0.621882 0.666709 0.050 Uiso 1 1 calc R U . . .
 H01U H -0.068347 0.649167 0.724655 0.050 Uiso 1 1 calc R U . . .
 C014 C 0.9516(2) 0.55074(12) 0.80845(14) 0.0243(6) Uani 1 1 d . . . . .
 F015 F 0.8084(3) 0.66006(14) 0.9079(2) 0.0928(16) Uani 0.830(6) 1 d D U P E
 1
 C016 C 0.7770(3) 0.54527(14) 0.54147(16) 0.0389(9) Uani 1 1 d D . . . .
 C017 C 0.5968(2) 0.73845(15) 0.82999(18) 0.0424(9) Uani 1 1 d . . . . .
 H01V H 0.656350 0.734626 0.851779 0.064 Uiso 1 1 calc R U . . .
 H01W H 0.595481 0.739646 0.785261 0.064 Uiso 1 1 calc R U . . .
 H01X H 0.572552 0.771349 0.843158 0.064 Uiso 1 1 calc R U . . .
 F018 F 0.7137(4) 0.7033(7) 0.6228(5) 0.077(3) Uani 0.420(15) 1 d D U P H 1
 C019 C 0.4672(2) 0.54527(14) 0.66069(17) 0.0344(8) Uani 1 1 d . . . . .
 C01A C 0.5579(2) 0.54239(12) 0.69264(15) 0.0265(7) Uani 1 1 d . . . . .
 C01B C 0.2390(2) 0.70999(12) 0.89451(16) 0.0299(7) Uani 1 1 d . . . . .
 C01C C 0.2847(2) 0.70479(16) 0.54783(17) 0.0398(9) Uani 1 1 d . . . . .
 F01D F 0.5913(8) 0.7463(4) 0.6215(7) 0.081(4) Uani 0.420(15) 1 d D U P H 1
 C01E C 0.2798(2) 0.70533(13) 0.61450(15) 0.0288(7) Uani 1 1 d . . . . .
 C01F C 0.4271(2) 0.59596(16) 0.68124(17) 0.0395(8) Uani 1 1 d . . . . .
 H01D H 0.366925 0.598354 0.660378 0.059 Uiso 1 1 calc R U . . .
 H01E H 0.430036 0.595090 0.726156 0.059 Uiso 1 1 calc R U . . .
 H01F H 0.458729 0.626882 0.670327 0.059 Uiso 1 1 calc R U . . .
 C01G C 0.5793(2) 0.63928(14) 0.82353(16) 0.0343(7) Uani 1 1 d . . . . .
 H01Y H 0.638539 0.634149 0.845409 0.051 Uiso 1 1 calc R U . . .
 H H 0.543813 0.609451 0.832377 0.051 Uiso 1 1 calc R U . . .
 HA H 0.578412 0.641171 0.778876 0.051 Uiso 1 1 calc R U . . .
 C01H C 0.5418(2) 0.68851(15) 0.91492(15) 0.0346(7) Uani 1 1 d . . . . .
 H01Z H 0.600335 0.683874 0.938200 0.052 Uiso 1 1 calc R U . . .
 HB H 0.517559 0.721531 0.927828 0.052 Uiso 1 1 calc R U . . .
 HC H 0.506138 0.658509 0.923122 0.052 Uiso 1 1 calc R U . . .
 C01I C 0.2395(3) 0.71376(16) 0.96211(17) 0.0425(9) Uani 1 1 d . . . . .
 C01J C 0.2886(2) 0.88798(14) 0.77599(16) 0.0282(6) Uani 0.884(3) 1 d D U P G
 1
 C01K C 0.7292(2) 0.53395(14) 0.88670(15) 0.0298(7) Uani 1 1 d . . . . .
 F01L F 0.3743(7) 0.5731(3) 0.8290(3) 0.045(2) Uani 0.384(17) 1 d D U P F 1
 C01M C 0.3795(3) 0.70961(16) 0.54237(19) 0.0451(10) Uani 1 1 d . . . . .
 H01 H 0.384467 0.709344 0.498579 0.068 Uiso 1 1 calc R U . . .
 HD H 0.402980 0.742910 0.561439 0.068 Uiso 1 1 calc R U . . .
 HE H 0.411807 0.679674 0.563612 0.068 Uiso 1 1 calc R U . . .
 C01N C 0.7762(2) 0.54532(12) 0.60881(16) 0.0293(7) Uani 1 1 d . . . . .
 C01O C 0.2736(2) 0.83095(14) 0.76275(16) 0.0262(5) Uani 0.884(3) 1 d D U P G
 1
 C01P C 0.7185(3) 0.52370(17) 0.95109(16) 0.0449(9) Uani 1 1 d . . . . .
 C01Q C 0.2647(3) 0.89968(15) 0.83897(18) 0.0346(8) Uani 0.884(3) 1 d D U P G
 1
 H1 H 0.274126 0.937371 0.848817 0.052 Uiso 0.884(3) 1 calc R U P G 1
 HF H 0.204015 0.890966 0.837533 0.052 Uiso 0.884(3) 1 calc R U P G 1
 HG H 0.300494 0.878188 0.870889 0.052 Uiso 0.884(3) 1 calc R U P G 1
 C01R C 0.3847(2) 0.89868(16) 0.77796(17) 0.0325(7) Uani 0.884(3) 1 d D U P G
 1
 H2 H 0.396887 0.936314 0.786682 0.049 Uiso 0.884(3) 1 calc R U P G 1
 HH H 0.418928 0.877060 0.810553 0.049 Uiso 0.884(3) 1 calc R U P G 1
 HI H 0.399525 0.889497 0.737901 0.049 Uiso 0.884(3) 1 calc R U P G 1
 C01S C 1.0350(2) 0.55618(16) 0.91291(16) 0.0380(8) Uani 1 1 d . . . . .
 H01G H 1.092778 0.559968 0.937793 0.057 Uiso 1 1 calc R U . . .
 H01H H 0.998915 0.585716 0.921786 0.057 Uiso 1 1 calc R U . . .
 H01I H 1.009807 0.522597 0.923199 0.057 Uiso 1 1 calc R U . . .
 C01T C 0.7877(2) 0.36063(16) 0.77205(16) 0.0272(8) Uani 0.858(3) 1 d D U P J
 1
 F01U F 0.2103(3) 0.5436(3) 0.6229(3) 0.083(2) Uani 0.661(10) 1 d D U P I 1
 C01V C 0.7600(3) 0.34977(15) 0.83394(18) 0.0340(9) Uani 0.858(3) 1 d D U P J
 1
 H01J H 0.768224 0.312107 0.844364 0.051 Uiso 0.858(3) 1 calc R U P J 1
 H01K H 0.794710 0.371283 0.866396 0.051 Uiso 0.858(3) 1 calc R U P J 1
 H01L H 0.699174 0.358984 0.830711 0.051 Uiso 0.858(3) 1 calc R U P J 1
 C01W C 0.7742(2) 0.41783(14) 0.75817(16) 0.0253(8) Uani 0.858(3) 1 d D U P J
 1
 C01X C 0.2332(3) 0.92114(15) 0.72453(19) 0.0358(8) Uani 0.884(3) 1 d D U P G
 1
 H3 H 0.243217 0.958961 0.733327 0.054 Uiso 0.884(3) 1 calc R U P G 1
 HJ H 0.248851 0.912550 0.684566 0.054 Uiso 0.884(3) 1 calc R U P G 1
 HK H 0.172353 0.912970 0.723020 0.054 Uiso 0.884(3) 1 calc R U P G 1
 C01Y C -0.0801(2) 0.75084(16) 0.6864(2) 0.0560(12) Uani 1 1 d . . . . .
 H4 H -0.140127 0.749905 0.664949 0.084 Uiso 1 1 calc R U . . .
 HL H -0.077758 0.748028 0.731115 0.084 Uiso 1 1 calc R U . . .
 HM H -0.053731 0.784325 0.677061 0.084 Uiso 1 1 calc R U . . .
 C01Z C 0.8840(2) 0.34897(16) 0.77668(18) 0.0332(9) Uani 0.858(3) 1 d D U P J
 1
 H01M H 0.894936 0.311284 0.785860 0.050 Uiso 0.858(3) 1 calc R U P J 1
 H01N H 0.901275 0.357733 0.737284 0.050 Uiso 0.858(3) 1 calc R U P J 1
 H01O H 0.917302 0.370474 0.809842 0.050 Uiso 0.858(3) 1 calc R U P J 1
 C020 C 0.7333(3) 0.32802(17) 0.7199(2) 0.0399(10) Uani 0.858(3) 1 d D U P J
 1
 H02A H 0.741959 0.290118 0.728882 0.060 Uiso 0.858(3) 1 calc R U P J 1
 H02B H 0.672408 0.336828 0.717263 0.060 Uiso 0.858(3) 1 calc R U P J 1
 H02C H 0.750707 0.336322 0.680508 0.060 Uiso 0.858(3) 1 calc R U P J 1
 F021 F 0.0846(4) 0.50581(18) 0.6186(3) 0.085(2) Uani 0.661(10) 1 d D U P I 1
 C022 C -0.0292(3) 0.70666(18) 0.59471(18) 0.0507(11) Uani 1 1 d . . . . .
 H02 H -0.088083 0.705156 0.571168 0.076 Uiso 1 1 calc R U . . .
 HN H -0.002070 0.739864 0.585327 0.076 Uiso 1 1 calc R U . . .
 HO H 0.003704 0.676538 0.583230 0.076 Uiso 1 1 calc R U . . .
 C023 C 0.7373(3) 0.46467(17) 0.96485(19) 0.0524(11) Uani 1 1 d . . . . .
 H02D H 0.730655 0.456780 1.007365 0.079 Uiso 1 1 calc R U . . .
 H02E H 0.696998 0.442994 0.935919 0.079 Uiso 1 1 calc R U . . .
 H02F H 0.796254 0.456603 0.960042 0.079 Uiso 1 1 calc R U . . .
 C024 C 0.2432(3) 0.77255(16) 0.97807(19) 0.0494(10) Uani 1 1 d . . . . .
 H5 H 0.243637 0.776973 1.022429 0.074 Uiso 1 1 calc R U . . .
 HP H 0.295502 0.788072 0.967777 0.074 Uiso 1 1 calc R U . . .
 HQ H 0.192744 0.790453 0.954293 0.074 Uiso 1 1 calc R U . . .
 B025 B 0.1250(3) 0.55353(17) 0.62427(18) 0.0333(8) Uani 1 1 d D U . . .
 C026 C 0.4673(3) 0.54781(19) 0.59035(18) 0.0517(11) Uani 1 1 d . . . . .
 H02G H 0.407954 0.549755 0.567611 0.078 Uiso 1 1 calc R U . . .
 H02H H 0.498927 0.579320 0.581209 0.078 Uiso 1 1 calc R U . . .
 H02I H 0.494957 0.515945 0.577676 0.078 Uiso 1 1 calc R U . . .
 B027 B 0.3651(3) 0.55467(17) 0.88701(17) 0.0321(8) Uani 1 1 d D U . . .
 B028 B 0.6242(3) 0.69714(17) 0.62045(19) 0.0345(8) Uani 1 1 d D U . . .
 C029 C 0.6235(3) 0.53525(18) 0.9548(2) 0.0541(12) Uani 1 1 d . . . . .
 H02J H 0.614407 0.528776 0.997134 0.081 Uiso 1 1 calc R U . . .
 H02K H 0.610053 0.572334 0.943680 0.081 Uiso 1 1 calc R U . . .
 H02L H 0.585855 0.511921 0.926104 0.081 Uiso 1 1 calc R U . . .
 C02A C 0.4200(3) 0.49601(18) 0.6787(3) 0.0626(13) Uani 1 1 d . . . . .
 H02M H 0.359638 0.497205 0.657963 0.094 Uiso 1 1 calc R U . . .
 H02N H 0.447068 0.463938 0.666008 0.094 Uiso 1 1 calc R U . . .
 H02O H 0.423132 0.495506 0.723669 0.094 Uiso 1 1 calc R U . . .
 F02B F 0.6177(8) 0.6693(4) 0.6717(4) 0.080(3) Uani 0.420(15) 1 d D U P H 1
 B02C B 0.8650(3) 0.69398(16) 0.88497(18) 0.0341(8) Uani 1 1 d D U . . .
 C02D C 0.3213(4) 0.68593(19) 0.99725(18) 0.0634(13) Uani 1 1 d . . . . .
 H6 H 0.322413 0.688118 1.041908 0.095 Uiso 1 1 calc R U . . .
 HR H 0.320801 0.648605 0.984721 0.095 Uiso 1 1 calc R U . . .
 HS H 0.372307 0.703421 0.987364 0.095 Uiso 1 1 calc R U . . .
 C02E C 0.2476(4) 0.6516(2) 0.5201(2) 0.0729(15) Uani 1 1 d . . . . .
 H7 H 0.250259 0.650391 0.475960 0.109 Uiso 1 1 calc R U . . .
 HT H 0.281214 0.622198 0.541530 0.109 Uiso 1 1 calc R U . . .
 HU H 0.187634 0.648307 0.525310 0.109 Uiso 1 1 calc R U . . .
 C02F C 0.2343(3) 0.7519(2) 0.5183(2) 0.0735(17) Uani 1 1 d . . . . .
 H8 H 0.236263 0.752760 0.474022 0.110 Uiso 1 1 calc R U . . .
 HV H 0.174497 0.748923 0.523831 0.110 Uiso 1 1 calc R U . . .
 HW H 0.259472 0.784588 0.537932 0.110 Uiso 1 1 calc R U . . .
 C02G C 0.7337(14) 0.4962(6) 0.5123(10) 0.047(5) Uani 0.47(3) 1 d D U P K 1
 H02P H 0.734381 0.496412 0.467809 0.071 Uiso 0.47(3) 1 calc R U P K 1
 H02Q H 0.764223 0.464808 0.531292 0.071 Uiso 0.47(3) 1 calc R U P K 1
 H02R H 0.674075 0.495344 0.518729 0.071 Uiso 0.47(3) 1 calc R U P K 1
 C02H C 0.0247(3) 0.5961(2) 0.4343(2) 0.0437(11) Uani 0.853(4) 1 d D U P B 1
 H11 H -0.022216 0.570538 0.420123 0.052 Uiso 0.853(4) 1 calc R U P B 1
 HX H 0.054790 0.584989 0.475892 0.052 Uiso 0.853(4) 1 calc R U P B 1
 C02I C 0.9733(3) 0.65229(18) 1.0645(2) 0.0410(10) Uani 0.831(3) 1 d D U P A
 1
 H10 H 1.015391 0.680827 1.078406 0.049 Uiso 0.831(3) 1 calc R U P A 1
 HY H 0.944208 0.660474 1.021681 0.049 Uiso 0.831(3) 1 calc R U P A 1
 C02J C 0.1574(4) 0.6887(3) 0.9752(2) 0.093(2) Uani 1 1 d . . . . .
 H9 H 0.156706 0.690864 1.019577 0.140 Uiso 1 1 calc R U . . .
 HZ H 0.107659 0.707698 0.952025 0.140 Uiso 1 1 calc R U . . .
 H14 H 0.154986 0.651450 0.962287 0.140 Uiso 1 1 calc R U . . .
 C02K C 0.4712(4) 0.4084(2) 0.9120(2) 0.0500(12) Uani 0.839(4) 1 d D U P C 1
 H12 H 0.513209 0.412729 0.951000 0.060 Uiso 0.839(4) 1 calc R U P C 1
 H15 H 0.432388 0.439520 0.907229 0.060 Uiso 0.839(4) 1 calc R U P C 1
 C02L C 0.7793(4) 0.5572(2) 0.9941(2) 0.0818(18) Uani 1 1 d . . . . .
 H02S H 0.772129 0.550326 1.036756 0.123 Uiso 1 1 calc R U . . .
 H02T H 0.838348 0.548655 0.989915 0.123 Uiso 1 1 calc R U . . .
 H02U H 0.767685 0.594660 0.984150 0.123 Uiso 1 1 calc R U . . .
 C02M C 0.8734(7) 0.5434(5) 0.5367(7) 0.044(3) Uani 0.47(3) 1 d D U P K 1
 H02V H 0.878976 0.543240 0.493067 0.066 Uiso 0.47(3) 1 calc R U P K 1
 H02W H 0.902797 0.574556 0.557288 0.066 Uiso 0.47(3) 1 calc R U P K 1
 H02X H 0.899525 0.511112 0.556893 0.066 Uiso 0.47(3) 1 calc R U P K 1
 C02N C 0.9848(4) 0.8324(3) 0.9135(3) 0.0612(18) Uani 0.826(7) 1 d D U P D 1
 H13 H 1.024395 0.826124 0.953328 0.073 Uiso 0.826(7) 1 calc R U P D 1
 H16 H 0.941266 0.803724 0.907879 0.073 Uiso 0.826(7) 1 calc R U P D 1
 C02O C 0.7416(15) 0.5991(5) 0.5170(6) 0.064(4) Uani 0.47(3) 1 d D U P K 1
 H02Y H 0.740768 0.601089 0.472383 0.096 Uiso 0.47(3) 1 calc R U P K 1
 H17 H 0.683051 0.603390 0.524889 0.096 Uiso 0.47(3) 1 calc R U P K 1
 H18 H 0.778245 0.627392 0.538101 0.096 Uiso 0.47(3) 1 calc R U P K 1
 Cl Cl 0.89647(8) 0.65019(6) 1.11349(6) 0.0527(4) Uani 0.831(3) 1 d D U P A 1
 Cl4A Cl 0.6005(8) 0.4016(5) 0.8847(5) 0.098(4) Uani 0.161(4) 1 d D U P C 2
 C1 C 0.522(2) 0.4061(9) 0.9321(16) 0.071(6) Uani 0.161(4) 1 d D U P C 2
 H1A H 0.549785 0.415442 0.974896 0.085 Uiso 0.161(4) 1 calc R U P C 2
 H1B H 0.480080 0.434242 0.916351 0.085 Uiso 0.161(4) 1 calc R U P C 2
 Cl5A Cl 0.4691(8) 0.3455(4) 0.9322(5) 0.078(3) Uani 0.161(4) 1 d D U P C 2
 Cl1A Cl 1.0863(9) 0.5992(4) 1.0858(5) 0.095(3) Uani 0.169(3) 1 d D U P A 2
 C2 C 1.0263(19) 0.6578(9) 1.0902(12) 0.066(7) Uani 0.169(3) 1 d D U P A 2
 H2A H 1.065544 0.688735 1.094869 0.079 Uiso 0.169(3) 1 calc R U P A 2
 H2B H 0.984228 0.662318 1.051213 0.079 Uiso 0.169(3) 1 calc R U P A 2
 ClA Cl 0.9719(6) 0.6558(5) 1.1527(4) 0.096(3) Uani 0.169(3) 1 d D U P A 2
 C3 C 1.020(2) 0.8425(10) 0.9339(14) 0.070(8) Uani 0.174(7) 1 d D U P D 2
 H3A H 1.051468 0.830390 0.974616 0.083 Uiso 0.174(7) 1 calc R U P D 2
 H3B H 0.971831 0.817497 0.919946 0.083 Uiso 0.174(7) 1 calc R U P D 2
 Cl2A Cl 0.9790(10) 0.9071(5) 0.9405(5) 0.086(4) Uani 0.174(7) 1 d D U P D 2
 Cl3A Cl 1.0887(12) 0.8445(6) 0.8798(6) 0.103(5) Uani 0.174(7) 1 d D U P D 2
 F1 F 0.0869(6) 0.5913(5) 0.5838(7) 0.049(3) Uani 0.339(10) 1 d D U P I 2
 F0 F 0.1274(12) 0.5063(4) 0.5984(7) 0.112(5) Uani 0.339(10) 1 d D U P I 2
 F01V F 0.2066(5) 0.5674(5) 0.6477(5) 0.069(3) Uani 0.339(10) 1 d D U P I 2
 F00W F 0.0783(8) 0.5516(6) 0.6726(4) 0.077(4) Uani 0.339(10) 1 d D U P I 2
 C4 C -0.014(2) 0.5830(11) 0.4138(14) 0.070(7) Uani 0.147(4) 1 d D U P B 2
 H4A H 0.025571 0.577086 0.453716 0.084 Uiso 0.147(4) 1 calc R U P B 2
 H4B H -0.058474 0.554929 0.409329 0.084 Uiso 0.147(4) 1 calc R U P B 2
 Cl6A Cl 0.0449(9) 0.5767(6) 0.3525(6) 0.107(5) Uani 0.147(4) 1 d D U P B 2
 Cl7A Cl -0.0651(12) 0.6461(6) 0.4164(7) 0.105(4) Uani 0.147(4) 1 d D U P B 2
 F01M F 0.4139(6) 0.5545(4) 0.8398(3) 0.068(2) Uani 0.616(17) 1 d D U P F 2
 F00G F 0.4168(4) 0.5695(3) 0.9418(3) 0.0358(14) Uani 0.616(17) 1 d D U P F 2
 F2 F 0.3319(4) 0.5047(2) 0.8913(3) 0.0337(13) Uani 0.616(17) 1 d D U P F 2
 F3 F 0.2968(4) 0.5877(2) 0.8703(4) 0.0545(17) Uani 0.616(17) 1 d D U P F 2
 F02C F 0.5771(5) 0.6921(4) 0.6678(3) 0.081(2) Uani 0.580(15) 1 d D U P H 2
 F4 F 0.5854(10) 0.6638(6) 0.5754(5) 0.083(4) Uani 0.580(15) 1 d D U P H 2
 F5 F 0.7067(3) 0.6798(3) 0.6415(3) 0.0574(16) Uani 0.580(15) 1 d D U P H 2
 F01E F 0.6231(8) 0.7468(3) 0.6032(4) 0.087(3) Uani 0.580(15) 1 d D U P H 2
 C02P C 0.6953(14) 0.5775(8) 0.5075(6) 0.087(6) Uani 0.53(3) 1 d D U P K 2
 H02Z H 0.694605 0.577975 0.462830 0.131 Uiso 0.53(3) 1 calc R U P K 2
 H19 H 0.642876 0.560476 0.515571 0.131 Uiso 0.53(3) 1 calc R U P K 2
 H20 H 0.698181 0.613989 0.523210 0.131 Uiso 0.53(3) 1 calc R U P K 2
 C5 C 0.7550(14) 0.4894(5) 0.5188(10) 0.051(5) Uani 0.53(3) 1 d D U P K 2
 H5A H 0.754757 0.487417 0.474260 0.077 Uiso 0.53(3) 1 calc R U P K 2
 H5B H 0.797956 0.464678 0.540728 0.077 Uiso 0.53(3) 1 calc R U P K 2
 H5C H 0.698089 0.479800 0.526829 0.077 Uiso 0.53(3) 1 calc R U P K 2
 C6 C 0.8603(11) 0.5660(10) 0.5270(7) 0.091(6) Uani 0.53(3) 1 d D U P K 2
 H6A H 0.857835 0.565191 0.482114 0.136 Uiso 0.53(3) 1 calc R U P K 2
 H6B H 0.869294 0.602489 0.541995 0.136 Uiso 0.53(3) 1 calc R U P K 2
 H6C H 0.907824 0.543637 0.547408 0.136 Uiso 0.53(3) 1 calc R U P K 2
 C7 C 0.7338(14) 0.4206(6) 0.7370(10) 0.0257(14) Uani 0.142(3) 1 d D U P J 2
 C0 C 0.7343(17) 0.3524(10) 0.6576(9) 0.048(7) Uani 0.142(3) 1 d D U P J 2
 H0A H 0.720427 0.315261 0.646941 0.072 Uiso 0.142(3) 1 calc R U P J 2
 H0B H 0.700558 0.375573 0.626475 0.072 Uiso 0.142(3) 1 calc R U P J 2
 H0C H 0.795668 0.358502 0.658722 0.072 Uiso 0.142(3) 1 calc R U P J 2
 C01U C 0.7128(11) 0.3646(6) 0.7212(8) 0.0278(14) Uani 0.142(3) 1 d D U P J 2
 C8 C 0.6169(12) 0.3548(10) 0.7216(12) 0.045(6) Uani 0.142(3) 1 d D U P J 2
 H8A H 0.602909 0.317648 0.711169 0.067 Uiso 0.142(3) 1 calc R U P J 2
 H8B H 0.604939 0.362549 0.762885 0.067 Uiso 0.142(3) 1 calc R U P J 2
 H8C H 0.581957 0.377936 0.691081 0.067 Uiso 0.142(3) 1 calc R U P J 2
 C01{ C 0.7662(18) 0.3296(10) 0.7715(11) 0.050(7) Uani 0.142(3) 1 d D U P J 2
 H01P H 0.753169 0.292134 0.761945 0.076 Uiso 0.142(3) 1 calc R U P J 2
 H01Q H 0.827459 0.336018 0.772690 0.076 Uiso 0.142(3) 1 calc R U P J 2
 H01R H 0.751806 0.338195 0.811854 0.076 Uiso 0.142(3) 1 calc R U P J 2
 C9 C 0.2288(17) 0.8312(6) 0.7441(12) 0.0271(7) Uani 0.116(3) 1 d D U P G 2
 N1 N 0.245(2) 0.7866(6) 0.752(2) 0.0265(9) Uani 0.116(3) 1 d D U P G 2
 C10 C 0.2115(13) 0.8875(7) 0.7271(9) 0.0288(8) Uani 0.116(3) 1 d D U P G 2
 C11 C 0.1170(13) 0.8997(11) 0.7257(12) 0.0324(18) Uani 0.116(3) 1 d D U P G 2
 H11A H 0.105593 0.936959 0.714438 0.049 Uiso 0.116(3) 1 calc R U P G 2
 H11B H 0.081514 0.876888 0.695015 0.049 Uiso 0.116(3) 1 calc R U P G 2
 H11C H 0.103132 0.893024 0.766633 0.049 Uiso 0.116(3) 1 calc R U P G 2
 C12 C 0.2653(16) 0.9223(10) 0.7790(11) 0.0322(12) Uani 0.116(3) 1 d D U P G 2
 H12A H 0.255077 0.959921 0.768933 0.048 Uiso 0.116(3) 1 calc R U P G 2
 H12B H 0.248203 0.914519 0.818668 0.048 Uiso 0.116(3) 1 calc R U P G 2
 H12C H 0.326527 0.914371 0.781934 0.048 Uiso 0.116(3) 1 calc R U P G 2
 C13 C 0.2391(17) 0.9011(11) 0.6651(10) 0.0329(18) Uani 0.116(3) 1 d D U P G 2
 H13A H 0.226818 0.938492 0.655082 0.049 Uiso 0.116(3) 1 calc R U P G 2
 H13B H 0.300767 0.894500 0.668595 0.049 Uiso 0.116(3) 1 calc R U P G 2
 H13C H 0.207069 0.878767 0.632137 0.049 Uiso 0.116(3) 1 calc R U P G 2
 F6 F 0.7928(12) 0.6700(10) 0.8590(9) 0.094(6) Uani 0.170(6) 1 d D U P E 2
 F00J F 0.9133(14) 0.6982(9) 0.8370(8) 0.076(5) Uani 0.170(6) 1 d D U P E 2
 F7 F 0.9129(12) 0.6678(9) 0.9323(11) 0.092(7) Uani 0.170(6) 1 d D U P E 2
 F8 F 0.8929(19) 0.7443(7) 0.8884(11) 0.099(6) Uani 0.170(6) 1 d D U P E 2

loop_
  _atom_site_aniso_label
  _atom_site_aniso_U_11
  _atom_site_aniso_U_22
  _atom_site_aniso_U_33
  _atom_site_aniso_U_23
  _atom_site_aniso_U_13
  _atom_site_aniso_U_12
 Ru01 0.02022(13) 0.02206(15) 0.01567(14) 0.00069(7) 0.00283(9) 0.00007(7)
 Ru02 0.02069(14) 0.02311(15) 0.01666(14) 0.00039(7) 0.00431(9) -0.00244(7)
 Cl1 0.0589(8) 0.0395(6) 0.0366(6) -0.0057(5) 0.0106(5) -0.0058(5)
 Cl7 0.0777(10) 0.0490(7) 0.0419(7) -0.0065(5) 0.0079(6) -0.0148(6)
 Cl6 0.0441(8) 0.1074(12) 0.0427(7) 0.0247(7) 0.0113(6) 0.0043(7)
 Cl4 0.0499(8) 0.0970(11) 0.0601(9) -0.0189(7) 0.0173(6) 0.0154(7)
 Cl5 0.0891(14) 0.0515(8) 0.0620(9) 0.0090(6) 0.0069(8) 0.0036(8)
 Cl3 0.0737(13) 0.1430(19) 0.0560(12) -0.0014(11) 0.0260(10) -0.0466(12)
 Cl2 0.124(2) 0.0634(11) 0.0720(14) -0.0044(9) 0.0190(14) -0.0298(11)
 O00B 0.0310(12) 0.0271(12) 0.0232(12) 0.0011(7) 0.0021(9) 0.0019(8)
 O00C 0.0302(13) 0.0245(12) 0.0284(13) 0.0016(7) 0.0007(10) -0.0009(7)
 F00D 0.0448(17) 0.0324(13) 0.0465(15) 0.0001(11) 0.0083(12) 0.0101(11)
 F00E 0.197(16) 0.032(6) 0.085(9) 0.010(5) 0.005(11) 0.013(8)
 F00F 0.066(8) 0.144(11) 0.068(8) 0.022(7) -0.011(7) -0.050(7)
 N00G 0.0302(15) 0.0243(13) 0.0189(12) 0.0011(9) 0.0072(10) 0.0026(10)
 N00H 0.0267(14) 0.0248(13) 0.0193(12) 0.0005(9) 0.0069(10) 0.0000(9)
 F00I 0.0454(17) 0.0646(19) 0.0373(15) -0.0252(13) 0.0076(12) -0.0151(14)
 N00J 0.0216(12) 0.0286(14) 0.0208(13) 0.0015(9) 0.0049(9) -0.0026(9)
 N00K 0.0208(13) 0.0299(14) 0.0241(14) 0.0021(10) 0.0025(10) -0.0007(9)
 N00L 0.0269(14) 0.0291(14) 0.0196(13) 0.0013(10) 0.0047(10) -0.0031(10)
 N00M 0.0264(13) 0.0261(14) 0.0270(15) 0.0001(10) 0.0069(10) -0.0020(10)
 N00N 0.0287(15) 0.0321(15) 0.0202(13) -0.0017(10) 0.0076(11) -0.0055(10)
 N00O 0.0246(13) 0.0244(13) 0.0241(14) -0.0025(9) 0.0049(10) 0.0004(9)
 N00P 0.0227(15) 0.0319(11) 0.0232(12) -0.0001(9) 0.0031(12) 0.0005(10)
 N00Q 0.0350(14) 0.0350(17) 0.0258(15) -0.0019(10) 0.0102(11) -0.0053(12)
 F00R 0.046(5) 0.093(10) 0.029(3) -0.012(4) -0.005(3) -0.001(6)
 F00S 0.122(7) 0.165(9) 0.059(4) 0.046(5) -0.013(4) 0.051(6)
 F00T 0.057(2) 0.101(3) 0.050(2) -0.014(2) -0.0197(16) 0.038(2)
 F00U 0.080(5) 0.065(5) 0.056(7) 0.022(5) 0.020(5) 0.030(4)
 F00V 0.038(2) 0.079(3) 0.049(2) -0.0325(19) 0.0071(16) -0.013(2)
 C00W 0.0202(14) 0.0361(17) 0.0250(15) -0.0003(13) -0.0002(11) -0.0063(12)
 C00X 0.0193(14) 0.0305(15) 0.0279(16) 0.0043(12) 0.0020(11) 0.0058(12)
 C00Y 0.0192(15) 0.0324(17) 0.0360(18) 0.0065(13) -0.0015(12) 0.0040(11)
 C00Z 0.0268(17) 0.0403(19) 0.056(2) -0.0027(16) 0.0063(15) 0.0095(14)
 C010 0.0239(16) 0.0319(15) 0.0187(14) -0.0012(11) 0.0043(11) -0.0052(12)
 C011 0.0227(15) 0.0380(18) 0.0335(17) 0.0032(14) 0.0032(12) -0.0001(13)
 C012 0.0212(15) 0.0254(15) 0.0214(14) 0.0031(11) 0.0033(12) 0.0025(10)
 C013 0.0221(15) 0.0411(18) 0.0360(18) 0.0061(14) 0.0015(13) -0.0018(13)
 C014 0.0242(16) 0.0249(14) 0.0252(15) 0.0022(11) 0.0081(12) 0.0033(11)
 F015 0.133(4) 0.061(2) 0.101(4) 0.002(2) 0.065(3) -0.033(2)
 C016 0.059(2) 0.040(2) 0.0218(17) -0.0044(13) 0.0174(15) -0.0040(16)
 C017 0.0321(18) 0.048(2) 0.046(2) 0.0087(17) 0.0039(15) -0.0119(15)
 F018 0.032(3) 0.142(10) 0.053(5) 0.011(5) -0.001(3) -0.020(4)
 C019 0.0209(16) 0.044(2) 0.0359(19) -0.0060(14) -0.0001(13) -0.0077(13)
 C01A 0.0208(16) 0.0350(18) 0.0237(15) -0.0024(12) 0.0040(12) -0.0063(11)
 C01B 0.0339(17) 0.0302(17) 0.0273(18) -0.0038(12) 0.0098(13) -0.0037(12)
 C01C 0.0359(19) 0.062(2) 0.0235(17) 0.0080(15) 0.0096(14) 0.0045(16)
 F01D 0.081(7) 0.037(4) 0.103(8) -0.024(5) -0.042(6) 0.023(4)
 C01E 0.0232(15) 0.0401(19) 0.0223(17) 0.0043(12) 0.0024(12) 0.0005(12)
 C01F 0.0249(16) 0.056(2) 0.0351(19) -0.0036(16) -0.0001(13) 0.0041(15)
 C01G 0.0254(16) 0.047(2) 0.0294(17) -0.0019(14) 0.0032(12) 0.0036(14)
 C01H 0.0340(18) 0.043(2) 0.0241(16) -0.0028(14) -0.0006(13) -0.0045(14)
 C01I 0.052(2) 0.051(2) 0.0294(19) -0.0128(15) 0.0196(16) -0.0129(17)
 C01J 0.0277(12) 0.0294(11) 0.0268(11) 0.0014(10) 0.0031(10) -0.0008(9)
 C01K 0.0263(15) 0.0385(17) 0.0258(17) 0.0022(13) 0.0081(12) 0.0015(13)
 F01L 0.033(5) 0.066(4) 0.039(3) 0.034(3) 0.013(3) 0.022(3)
 C01M 0.039(2) 0.061(3) 0.039(2) 0.0138(17) 0.0172(16) 0.0089(17)
 C01N 0.0372(18) 0.0279(16) 0.0241(17) -0.0023(12) 0.0095(13) -0.0023(12)
 C01O 0.0237(12) 0.0296(11) 0.0248(11) 0.0008(9) 0.0031(10) 0.0005(9)
 C01P 0.052(2) 0.062(3) 0.0237(17) 0.0098(17) 0.0164(15) 0.0125(19)
 C01Q 0.0359(17) 0.0334(17) 0.0357(17) -0.0015(14) 0.0102(14) -0.0001(14)
 C01R 0.0325(16) 0.0365(17) 0.0285(16) 0.0023(13) 0.0056(13) -0.0059(13)
 C01S 0.0399(19) 0.046(2) 0.0260(17) 0.0076(15) 0.0019(14) -0.0008(16)
 C01T 0.032(2) 0.023(2) 0.0256(18) -0.0020(14) 0.0017(14) 0.0008(14)
 F01U 0.047(3) 0.139(6) 0.063(3) -0.014(3) 0.010(2) 0.030(3)
 C01V 0.039(2) 0.0293(19) 0.036(2) 0.0014(16) 0.0134(16) -0.0024(16)
 C01W 0.0219(19) 0.029(2) 0.0235(18) -0.0011(13) 0.0011(14) 0.0006(14)
 C01X 0.0368(16) 0.0321(15) 0.0353(16) 0.0034(13) -0.0015(13) 0.0021(13)
 C01Y 0.0288(19) 0.043(2) 0.093(4) -0.005(2) 0.005(2) 0.0128(16)
 C01Z 0.034(2) 0.038(2) 0.030(2) -0.0009(16) 0.0101(15) 0.0048(16)
 C020 0.046(2) 0.033(2) 0.038(2) -0.0076(17) 0.0011(19) -0.0093(18)
 F021 0.092(4) 0.039(2) 0.106(5) -0.003(3) -0.025(3) -0.023(2)
 C022 0.039(2) 0.075(3) 0.032(2) 0.0237(18) -0.0089(16) -0.0095(18)
 C023 0.049(2) 0.065(3) 0.047(2) 0.023(2) 0.0187(18) 0.019(2)
 C024 0.048(2) 0.052(2) 0.048(2) -0.0214(18) 0.0077(18) 0.0003(18)
 B025 0.035(2) 0.0336(19) 0.0281(19) -0.0044(15) -0.0016(15) 0.0063(16)
 C026 0.040(2) 0.078(3) 0.033(2) -0.0208(19) -0.0054(16) 0.0047(19)
 B027 0.036(2) 0.0331(18) 0.0247(18) 0.0073(15) 0.0001(14) -0.0039(15)
 B028 0.036(2) 0.0315(19) 0.032(2) 0.0053(16) -0.0019(16) -0.0003(16)
 C029 0.063(3) 0.062(3) 0.046(2) 0.023(2) 0.032(2) 0.030(2)
 C02A 0.030(2) 0.057(3) 0.098(4) 0.003(2) 0.004(2) -0.0165(18)
 F02B 0.052(6) 0.109(6) 0.081(5) 0.066(5) 0.017(4) 0.011(4)
 B02C 0.043(2) 0.0307(18) 0.0269(19) -0.0020(15) 0.0017(15) -0.0004(16)
 C02D 0.097(4) 0.061(3) 0.029(2) -0.0007(18) 0.003(2) 0.004(3)
 C02E 0.085(4) 0.090(4) 0.043(3) -0.023(2) 0.012(2) -0.024(3)
 C02F 0.057(3) 0.124(5) 0.043(2) 0.039(3) 0.019(2) 0.044(3)
 C02G 0.031(8) 0.082(10) 0.025(6) -0.002(6) -0.004(6) -0.017(7)
 C02H 0.044(3) 0.056(3) 0.032(2) 0.007(2) 0.0082(19) -0.009(2)
 C02I 0.048(3) 0.041(2) 0.036(2) 0.0083(19) 0.013(2) -0.001(2)
 C02J 0.105(5) 0.145(5) 0.041(3) -0.045(3) 0.046(3) -0.085(4)
 C02K 0.050(3) 0.057(3) 0.041(3) -0.006(2) 0.003(2) 0.015(2)
 C02L 0.132(5) 0.079(4) 0.031(2) 0.000(2) 0.007(3) -0.031(4)
 C02M 0.062(6) 0.042(7) 0.036(6) -0.002(5) 0.031(4) -0.027(5)
 C02N 0.070(4) 0.076(4) 0.037(3) 0.002(3) 0.010(3) -0.032(3)
 C02O 0.116(13) 0.041(6) 0.037(5) 0.015(5) 0.020(6) 0.018(6)
 Cl 0.0495(7) 0.0671(8) 0.0452(7) 0.0160(6) 0.0181(5) 0.0041(6)
 Cl4A 0.106(8) 0.123(8) 0.072(6) -0.037(6) 0.036(6) -0.025(6)
 C1 0.074(13) 0.089(13) 0.055(12) -0.015(11) 0.028(11) 0.005(12)
 Cl5A 0.076(7) 0.096(6) 0.064(5) -0.027(5) 0.015(5) -0.017(5)
 Cl1A 0.136(11) 0.067(5) 0.073(6) -0.008(4) -0.002(6) -0.001(6)
 C2 0.066(16) 0.076(17) 0.052(15) 0.025(13) 0.002(13) -0.002(14)
 ClA 0.085(6) 0.138(9) 0.069(5) 0.023(5) 0.023(5) -0.017(6)
 C3 0.071(18) 0.10(2) 0.040(15) 0.009(14) 0.023(14) 0.007(16)
 Cl2A 0.119(9) 0.080(6) 0.054(5) 0.010(4) 0.006(5) -0.004(6)
 Cl3A 0.132(12) 0.123(9) 0.059(6) 0.023(6) 0.033(7) 0.008(8)
 F1 0.020(4) 0.043(4) 0.084(8) 0.046(4) 0.011(4) 0.000(3)
 F0 0.168(12) 0.069(6) 0.127(9) -0.051(6) 0.102(9) -0.033(7)
 F01V 0.032(4) 0.107(7) 0.065(6) -0.045(5) 0.001(4) 0.002(4)
 F00W 0.073(7) 0.122(9) 0.043(5) 0.001(5) 0.025(5) 0.020(7)
 C4 0.072(14) 0.090(14) 0.051(13) 0.015(12) 0.016(12) -0.022(13)
 Cl6A 0.090(8) 0.153(11) 0.085(8) -0.010(7) 0.037(7) -0.047(7)
 Cl7A 0.124(11) 0.103(9) 0.093(9) -0.009(7) 0.029(8) -0.012(8)
 F01M 0.051(4) 0.115(5) 0.043(3) 0.002(3) 0.021(3) -0.005(4)
 F00G 0.026(2) 0.046(3) 0.032(2) -0.0001(18) -0.0029(18) -0.0037(19)
 F2 0.039(2) 0.028(3) 0.034(2) 0.0008(18) 0.0086(15) -0.0066(15)
 F3 0.046(3) 0.060(3) 0.051(4) 0.022(3) -0.006(2) 0.0182(19)
 F02C 0.047(4) 0.146(6) 0.049(3) 0.033(3) 0.013(2) 0.011(4)
 F4 0.045(4) 0.077(7) 0.118(9) -0.061(7) -0.003(7) -0.002(4)
 F5 0.029(2) 0.088(4) 0.053(3) 0.038(3) 0.002(2) 0.004(2)
 F01E 0.139(8) 0.047(3) 0.083(4) 0.024(3) 0.040(4) 0.018(4)
 C02P 0.156(14) 0.071(10) 0.040(6) 0.020(6) 0.030(8) 0.043(9)
 C5 0.052(11) 0.054(6) 0.040(7) -0.022(5) -0.011(6) -0.002(5)
 C6 0.135(11) 0.118(14) 0.027(5) -0.015(8) 0.033(6) -0.096(10)
 C7 0.023(3) 0.029(3) 0.024(3) -0.001(2) 0.000(2) 0.000(2)
 C0 0.051(16) 0.038(14) 0.051(16) -0.002(12) -0.001(12) 0.007(12)
 C01U 0.033(3) 0.023(3) 0.025(3) -0.002(2) 0.001(2) 0.000(2)
 C8 0.055(16) 0.041(14) 0.042(14) -0.005(11) 0.020(12) 0.000(12)
 C01{ 0.063(17) 0.031(14) 0.062(18) -0.009(13) 0.024(14) -0.004(13)
 C9 0.0251(14) 0.0303(13) 0.0252(13) 0.0006(12) 0.0029(13) 0.0001(12)
 N1 0.0240(17) 0.0307(15) 0.0243(15) 0.0002(14) 0.0031(15) 0.0002(14)
 C10 0.0277(14) 0.0304(14) 0.0272(14) 0.0014(13) 0.0022(13) 0.0004(13)
 C11 0.033(3) 0.031(3) 0.032(3) 0.002(3) 0.001(3) 0.002(3)
 C12 0.032(2) 0.033(2) 0.031(2) 0.0017(19) 0.004(2) -0.0005(19)
 C13 0.033(3) 0.031(3) 0.032(3) 0.002(3) 0.000(3) 0.002(3)
 F6 0.081(11) 0.143(15) 0.057(11) -0.001(11) 0.006(9) -0.050(11)
 F00J 0.084(11) 0.086(10) 0.056(9) -0.014(8) 0.007(8) 0.008(9)
 F7 0.058(11) 0.090(12) 0.125(14) 0.077(11) 0.007(10) -0.017(9)
 F8 0.127(12) 0.071(9) 0.085(10) -0.008(8) -0.018(10) 0.001(10)

_geom_special_details
;
 All esds (except the esd in the dihedral angle between two l.s. planes)
 are estimated using the full covariance matrix.  The cell esds are taken
 into account individually in the estimation of esds in distances, angles
 and torsion angles; correlations between esds in cell parameters are only
 used when they are defined by crystal symmetry.  An approximate (isotropic)
 treatment of cell esds is used for estimating esds involving l.s. planes.
;
loop_
  _geom_bond_atom_site_label_1
  _geom_bond_atom_site_label_2
  _geom_bond_distance
  _geom_bond_site_symmetry_2
  _geom_bond_publ_flag
 Ru01 O00B 2.112(2) . ?
 Ru01 N00G 2.011(3) . ?
 Ru01 N00K 2.018(3) . ?
 Ru01 N00L 2.026(3) . ?
 Ru01 N00O 2.019(3) . ?
 Ru01 N00P 1.983(3) . ?
 Ru01 N1 2.007(15) . ?
 Ru02 O00C 2.103(2) . ?
 Ru02 N00H 2.019(3) . ?
 Ru02 N00J 2.020(3) . ?
 Ru02 N00M 2.016(3) . ?
 Ru02 N00N 2.012(3) . ?
 Ru02 N00Q 1.991(3) . ?
 Cl1 C02I 1.770(5) . ?
 Cl7 C02H 1.765(5) . ?
 Cl6 C02H 1.767(4) . ?
 Cl4 C02K 1.765(5) . ?
 Cl5 C02K 1.758(6) . ?
 Cl3 C02N 1.754(6) . ?
 Cl2 C02N 1.781(7) . ?
 O00B H00F 0.8718 . ?
 O00B H00G 0.8718 . ?
 O00C H00A 0.8728 . ?
 O00C H00B 0.8728 . ?
 F00D B02C 1.368(5) . ?
 F00E B027 1.334(12) . ?
 F00F B027 1.323(13) . ?
 N00G C012 1.139(4) . ?
 N00H C014 1.135(4) . ?
 F00I B02C 1.396(5) . ?
 N00J C01K 1.128(4) . ?
 N00K C01E 1.133(4) . ?
 N00L C010 1.134(4) . ?
 N00M C01N 1.138(4) . ?
 N00N C01A 1.135(4) . ?
 N00O C01B 1.143(4) . ?
 N00P C01O 1.152(5) . ?
 N00Q C01W 1.162(5) . ?
 N00Q C7 1.185(13) . ?
 F00R B028 1.373(11) . ?
 F00S B025 1.301(8) . ?
 F00T B02C 1.360(5) . ?
 F00U B027 1.487(9) . ?
 F00V B025 1.375(5) . ?
 C00W C010 1.483(4) . ?
 C00W C017 1.534(4) . ?
 C00W C01G 1.534(5) . ?
 C00W C01H 1.537(4) . ?
 C00X C00Z 1.533(4) . ?
 C00X C011 1.523(4) . ?
 C00X C014 1.482(4) . ?
 C00X C01S 1.541(5) . ?
 C00Y C012 1.480(4) . ?
 C00Y C013 1.536(4) . ?
 C00Y C01Y 1.537(5) . ?
 C00Y C022 1.538(5) . ?
 C00Z H00C 0.9800 . ?
 C00Z H00D 0.9800 . ?
 C00Z H00E 0.9800 . ?
 C011 H01A 0.9800 . ?
 C011 H01B 0.9800 . ?
 C011 H01C 0.9800 . ?
 C013 H01S 0.9800 . ?
 C013 H01T 0.9800 . ?
 C013 H01U 0.9800 . ?
 F015 B02C 1.398(5) . ?
 C016 C01N 1.483(5) . ?
 C016 C02G 1.500(12) . ?
 C016 C02M 1.551(11) . ?
 C016 C02O 1.528(10) . ?
 C016 C02P 1.592(12) . ?
 C016 C5 1.514(10) . ?
 C016 C6 1.506(11) . ?
 C017 H01V 0.9800 . ?
 C017 H01W 0.9800 . ?
 C017 H01X 0.9800 . ?
 F018 B028 1.417(8) . ?
 C019 C01A 1.479(4) . ?
 C019 C01F 1.531(5) . ?
 C019 C026 1.548(5) . ?
 C019 C02A 1.539(5) . ?
 C01B C01I 1.487(5) . ?
 C01C C01E 1.482(5) . ?
 C01C C01M 1.533(5) . ?
 C01C C02E 1.545(6) . ?
 C01C C02F 1.509(6) . ?
 F01D B028 1.347(10) . ?
 C01F H01D 0.9800 . ?
 C01F H01E 0.9800 . ?
 C01F H01F 0.9800 . ?
 C01G H01Y 0.9800 . ?
 C01G H 0.9800 . ?
 C01G HA 0.9800 . ?
 C01H H01Z 0.9800 . ?
 C01H HB 0.9800 . ?
 C01H HC 0.9800 . ?
 C01I C024 1.522(5) . ?
 C01I C02D 1.547(6) . ?
 C01I C02J 1.520(6) . ?
 C01J C01O 1.477(5) . ?
 C01J C01Q 1.530(5) . ?
 C01J C01R 1.538(5) . ?
 C01J C01X 1.543(5) . ?
 C01K C01P 1.479(5) . ?
 F01L B027 1.390(7) . ?
 C01M H01 0.9800 . ?
 C01M HD 0.9800 . ?
 C01M HE 0.9800 . ?
 C01P C023 1.537(6) . ?
 C01P C029 1.551(5) . ?
 C01P C02L 1.482(6) . ?
 C01Q H1 0.9800 . ?
 C01Q HF 0.9800 . ?
 C01Q HG 0.9800 . ?
 C01R H2 0.9800 . ?
 C01R HH 0.9800 . ?
 C01R HI 0.9800 . ?
 C01S H01G 0.9800 . ?
 C01S H01H 0.9800 . ?
 C01S H01I 0.9800 . ?
 C01T C01V 1.530(5) . ?
 C01T C01W 1.482(5) . ?
 C01T C01Z 1.538(5) . ?
 C01T C020 1.538(5) . ?
 F01U B025 1.381(6) . ?
 C01V H01J 0.9800 . ?
 C01V H01K 0.9800 . ?
 C01V H01L 0.9800 . ?
 C01X H3 0.9800 . ?
 C01X HJ 0.9800 . ?
 C01X HK 0.9800 . ?
 C01Y H4 0.9800 . ?
 C01Y HL 0.9800 . ?
 C01Y HM 0.9800 . ?
 C01Z H01M 0.9800 . ?
 C01Z H01N 0.9800 . ?
 C01Z H01O 0.9800 . ?
 C020 H02A 0.9800 . ?
 C020 H02B 0.9800 . ?
 C020 H02C 0.9800 . ?
 F021 B025 1.357(6) . ?
 C022 H02 0.9800 . ?
 C022 HN 0.9800 . ?
 C022 HO 0.9800 . ?
 C023 H02D 0.9800 . ?
 C023 H02E 0.9800 . ?
 C023 H02F 0.9800 . ?
 C024 H5 0.9800 . ?
 C024 HP 0.9800 . ?
 C024 HQ 0.9800 . ?
 B025 F1 1.364(10) . ?
 B025 F0 1.323(10) . ?
 B025 F01V 1.346(8) . ?
 B025 F00W 1.404(9) . ?
 C026 H02G 0.9800 . ?
 C026 H02H 0.9800 . ?
 C026 H02I 0.9800 . ?
 B027 F01M 1.404(6) . ?
 B027 F00G 1.377(7) . ?
 B027 F2 1.375(7) . ?
 B027 F3 1.361(6) . ?
 B028 F02B 1.348(7) . ?
 B028 F02C 1.394(7) . ?
 B028 F4 1.356(10) . ?
 B028 F5 1.375(6) . ?
 B028 F01E 1.306(9) . ?
 C029 H02J 0.9800 . ?
 C029 H02K 0.9800 . ?
 C029 H02L 0.9800 . ?
 C02A H02M 0.9800 . ?
 C02A H02N 0.9800 . ?
 C02A H02O 0.9800 . ?
 B02C F6 1.326(14) . ?
 B02C F00J 1.417(15) . ?
 B02C F7 1.343(15) . ?
 B02C F8 1.341(16) . ?
 C02D H6 0.9800 . ?
 C02D HR 0.9800 . ?
 C02D HS 0.9800 . ?
 C02E H7 0.9800 . ?
 C02E HT 0.9800 . ?
 C02E HU 0.9800 . ?
 C02F H8 0.9800 . ?
 C02F HV 0.9800 . ?
 C02F HW 0.9800 . ?
 C02G H02P 0.9800 . ?
 C02G H02Q 0.9800 . ?
 C02G H02R 0.9800 . ?
 C02H H11 0.9900 . ?
 C02H HX 0.9900 . ?
 C02I H10 0.9900 . ?
 C02I HY 0.9900 . ?
 C02I Cl 1.768(4) . ?
 C02J H9 0.9800 . ?
 C02J HZ 0.9800 . ?
 C02J H14 0.9800 . ?
 C02K H12 0.9900 . ?
 C02K H15 0.9900 . ?
 C02L H02S 0.9800 . ?
 C02L H02T 0.9800 . ?
 C02L H02U 0.9800 . ?
 C02M H02V 0.9800 . ?
 C02M H02W 0.9800 . ?
 C02M H02X 0.9800 . ?
 C02N H13 0.9900 . ?
 C02N H16 0.9900 . ?
 C02O H02Y 0.9800 . ?
 C02O H17 0.9800 . ?
 C02O H18 0.9800 . ?
 Cl4A C1 1.768(17) . ?
 C1 H1A 0.9900 . ?
 C1 H1B 0.9900 . ?
 C1 Cl5A 1.743(18) . ?
 Cl1A C2 1.769(17) . ?
 C2 H2A 0.9900 . ?
 C2 H2B 0.9900 . ?
 C2 ClA 1.753(17) . ?
 C3 H3A 0.9900 . ?
 C3 H3B 0.9900 . ?
 C3 Cl2A 1.766(18) . ?
 C3 Cl3A 1.759(17) . ?
 C4 H4A 0.9900 . ?
 C4 H4B 0.9900 . ?
 C4 Cl6A 1.784(18) . ?
 C4 Cl7A 1.789(18) . ?
 C02P H02Z 0.9800 . ?
 C02P H19 0.9800 . ?
 C02P H20 0.9800 . ?
 C5 H5A 0.9800 . ?
 C5 H5B 0.9800 . ?
 C5 H5C 0.9800 . ?
 C6 H6A 0.9800 . ?
 C6 H6B 0.9800 . ?
 C6 H6C 0.9800 . ?
 C7 C01U 1.477(16) . ?
 C0 H0A 0.9800 . ?
 C0 H0B 0.9800 . ?
 C0 H0C 0.9800 . ?
 C0 C01U 1.530(17) . ?
 C01U C8 1.539(17) . ?
 C01U C01{ 1.540(17) . ?
 C8 H8A 0.9800 . ?
 C8 H8B 0.9800 . ?
 C8 H8C 0.9800 . ?
 C01{ H01P 0.9800 . ?
 C01{ H01Q 0.9800 . ?
 C01{ H01R 0.9800 . ?
 C9 N1 1.160(16) . ?
 C9 C10 1.482(17) . ?
 C10 C11 1.521(17) . ?
 C10 C12 1.561(18) . ?
 C10 C13 1.546(17) . ?
 C11 H11A 0.9800 . ?
 C11 H11B 0.9800 . ?
 C11 H11C 0.9800 . ?
 C12 H12A 0.9800 . ?
 C12 H12B 0.9800 . ?
 C12 H12C 0.9800 . ?
 C13 H13A 0.9800 . ?
 C13 H13B 0.9800 . ?
 C13 H13C 0.9800 . ?
 F00J F8 1.69(3) . ?

loop_
  _geom_angle_atom_site_label_1
  _geom_angle_atom_site_label_2
  _geom_angle_atom_site_label_3
  _geom_angle
  _geom_angle_site_symmetry_1
  _geom_angle_site_symmetry_3
  _geom_angle_publ_flag
 N00G Ru01 O00B 89.73(9) . . ?
 N00G Ru01 N00K 87.41(11) . . ?
 N00G Ru01 N00L 177.55(10) . . ?
 N00G Ru01 N00O 93.16(11) . . ?
 N00K Ru01 O00B 88.93(9) . . ?
 N00K Ru01 N00L 92.78(11) . . ?
 N00K Ru01 N00O 179.37(11) . . ?
 N00L Ru01 O00B 87.83(9) . . ?
 N00O Ru01 O00B 90.79(8) . . ?
 N00O Ru01 N00L 86.64(11) . . ?
 N00P Ru01 O00B 177.21(12) . . ?
 N00P Ru01 N00G 93.05(12) . . ?
 N00P Ru01 N00K 91.34(17) . . ?
 N00P Ru01 N00L 89.39(12) . . ?
 N00P Ru01 N00O 88.92(17) . . ?
 N1 Ru01 O00B 173.6(9) . . ?
 N1 Ru01 N00G 84.0(9) . . ?
 N1 Ru01 N00K 91.8(13) . . ?
 N1 Ru01 N00L 98.5(9) . . ?
 N1 Ru01 N00O 88.6(13) . . ?
 N00H Ru02 O00C 89.55(9) . . ?
 N00H Ru02 N00J 87.28(10) . . ?
 N00J Ru02 O00C 90.41(9) . . ?
 N00M Ru02 O00C 89.88(9) . . ?
 N00M Ru02 N00H 93.39(11) . . ?
 N00M Ru02 N00J 179.27(10) . . ?
 N00N Ru02 O00C 88.12(9) . . ?
 N00N Ru02 N00H 177.56(11) . . ?
 N00N Ru02 N00J 92.00(11) . . ?
 N00N Ru02 N00M 87.34(11) . . ?
 N00Q Ru02 O00C 178.46(9) . . ?
 N00Q Ru02 N00H 89.73(11) . . ?
 N00Q Ru02 N00J 88.20(10) . . ?
 N00Q Ru02 N00M 91.51(10) . . ?
 N00Q Ru02 N00N 92.58(11) . . ?
 Ru01 O00B H00F 109.4 . . ?
 Ru01 O00B H00G 109.4 . . ?
 H00F O00B H00G 104.4 . . ?
 Ru02 O00C H00A 123.2 . . ?
 Ru02 O00C H00B 131.6 . . ?
 H00A O00C H00B 104.3 . . ?
 C012 N00G Ru01 174.2(3) . . ?
 C014 N00H Ru02 173.0(3) . . ?
 C01K N00J Ru02 174.6(3) . . ?
 C01E N00K Ru01 176.5(3) . . ?
 C010 N00L Ru01 173.3(3) . . ?
 C01N N00M Ru02 174.9(3) . . ?
 C01A N00N Ru02 174.5(3) . . ?
 C01B N00O Ru01 174.0(3) . . ?
 C01O N00P Ru01 174.5(4) . . ?
 C01W N00Q Ru02 171.9(3) . . ?
 C7 N00Q Ru02 151.2(12) . . ?
 C010 C00W C017 108.1(3) . . ?
 C010 C00W C01G 108.6(3) . . ?
 C010 C00W C01H 107.9(3) . . ?
 C017 C00W C01H 111.3(3) . . ?
 C01G C00W C017 110.2(3) . . ?
 C01G C00W C01H 110.6(3) . . ?
 C00Z C00X C01S 111.6(3) . . ?
 C011 C00X C00Z 110.4(3) . . ?
 C011 C00X C01S 110.8(3) . . ?
 C014 C00X C00Z 108.7(3) . . ?
 C014 C00X C011 108.1(3) . . ?
 C014 C00X C01S 107.1(3) . . ?
 C012 C00Y C013 108.8(3) . . ?
 C012 C00Y C01Y 108.3(3) . . ?
 C012 C00Y C022 107.0(3) . . ?
 C013 C00Y C01Y 110.1(3) . . ?
 C013 C00Y C022 109.8(3) . . ?
 C01Y C00Y C022 112.7(3) . . ?
 C00X C00Z H00C 109.5 . . ?
 C00X C00Z H00D 109.5 . . ?
 C00X C00Z H00E 109.5 . . ?
 H00C C00Z H00D 109.5 . . ?
 H00C C00Z H00E 109.5 . . ?
 H00D C00Z H00E 109.5 . . ?
 N00L C010 C00W 177.7(3) . . ?
 C00X C011 H01A 109.5 . . ?
 C00X C011 H01B 109.5 . . ?
 C00X C011 H01C 109.5 . . ?
 H01A C011 H01B 109.5 . . ?
 H01A C011 H01C 109.5 . . ?
 H01B C011 H01C 109.5 . . ?
 N00G C012 C00Y 177.1(3) . . ?
 C00Y C013 H01S 109.5 . . ?
 C00Y C013 H01T 109.5 . . ?
 C00Y C013 H01U 109.5 . . ?
 H01S C013 H01T 109.5 . . ?
 H01S C013 H01U 109.5 . . ?
 H01T C013 H01U 109.5 . . ?
 N00H C014 C00X 177.6(3) . . ?
 C01N C016 C02G 109.9(9) . . ?
 C01N C016 C02M 104.9(7) . . ?
 C01N C016 C02O 106.3(5) . . ?
 C01N C016 C02P 108.2(5) . . ?
 C01N C016 C5 106.6(9) . . ?
 C01N C016 C6 112.3(6) . . ?
 C02G C016 C02M 108.9(10) . . ?
 C02G C016 C02O 118.2(11) . . ?
 C02O C016 C02M 107.8(8) . . ?
 C5 C016 C02P 101.8(10) . . ?
 C6 C016 C02P 113.0(8) . . ?
 C6 C016 C5 114.2(12) . . ?
 C00W C017 H01V 109.5 . . ?
 C00W C017 H01W 109.5 . . ?
 C00W C017 H01X 109.5 . . ?
 H01V C017 H01W 109.5 . . ?
 H01V C017 H01X 109.5 . . ?
 H01W C017 H01X 109.5 . . ?
 C01A C019 C01F 108.6(3) . . ?
 C01A C019 C026 107.2(3) . . ?
 C01A C019 C02A 108.3(3) . . ?
 C01F C019 C026 109.7(3) . . ?
 C01F C019 C02A 110.5(3) . . ?
 C02A C019 C026 112.4(3) . . ?
 N00N C01A C019 177.5(4) . . ?
 N00O C01B C01I 177.8(4) . . ?
 C01E C01C C01M 108.0(3) . . ?
 C01E C01C C02E 108.2(3) . . ?
 C01E C01C C02F 107.3(3) . . ?
 C01M C01C C02E 110.2(4) . . ?
 C02F C01C C01M 110.6(3) . . ?
 C02F C01C C02E 112.4(4) . . ?
 N00K C01E C01C 178.7(4) . . ?
 C019 C01F H01D 109.5 . . ?
 C019 C01F H01E 109.5 . . ?
 C019 C01F H01F 109.5 . . ?
 H01D C01F H01E 109.5 . . ?
 H01D C01F H01F 109.5 . . ?
 H01E C01F H01F 109.5 . . ?
 C00W C01G H01Y 109.5 . . ?
 C00W C01G H 109.5 . . ?
 C00W C01G HA 109.5 . . ?
 H01Y C01G H 109.5 . . ?
 H01Y C01G HA 109.5 . . ?
 H C01G HA 109.5 . . ?
 C00W C01H H01Z 109.5 . . ?
 C00W C01H HB 109.5 . . ?
 C00W C01H HC 109.5 . . ?
 H01Z C01H HB 109.5 . . ?
 H01Z C01H HC 109.5 . . ?
 HB C01H HC 109.5 . . ?
 C01B C01I C024 106.6(3) . . ?
 C01B C01I C02D 108.6(3) . . ?
 C01B C01I C02J 108.4(3) . . ?
 C024 C01I C02D 109.5(3) . . ?
 C02J C01I C024 111.0(4) . . ?
 C02J C01I C02D 112.5(4) . . ?
 C01O C01J C01Q 107.9(3) . . ?
 C01O C01J C01R 107.4(3) . . ?
 C01O C01J C01X 109.5(3) . . ?
 C01Q C01J C01R 110.5(3) . . ?
 C01Q C01J C01X 110.8(3) . . ?
 C01R C01J C01X 110.6(3) . . ?
 N00J C01K C01P 176.6(4) . . ?
 C01C C01M H01 109.5 . . ?
 C01C C01M HD 109.5 . . ?
 C01C C01M HE 109.5 . . ?
 H01 C01M HD 109.5 . . ?
 H01 C01M HE 109.5 . . ?
 HD C01M HE 109.5 . . ?
 N00M C01N C016 177.4(4) . . ?
 N00P C01O C01J 175.2(4) . . ?
 C01K C01P C023 107.8(3) . . ?
 C01K C01P C029 107.6(3) . . ?
 C01K C01P C02L 109.6(4) . . ?
 C023 C01P C029 109.0(3) . . ?
 C02L C01P C023 110.3(4) . . ?
 C02L C01P C029 112.4(4) . . ?
 C01J C01Q H1 109.5 . . ?
 C01J C01Q HF 109.5 . . ?
 C01J C01Q HG 109.5 . . ?
 H1 C01Q HF 109.5 . . ?
 H1 C01Q HG 109.5 . . ?
 HF C01Q HG 109.5 . . ?
 C01J C01R H2 109.5 . . ?
 C01J C01R HH 109.5 . . ?
 C01J C01R HI 109.5 . . ?
 H2 C01R HH 109.5 . . ?
 H2 C01R HI 109.5 . . ?
 HH C01R HI 109.5 . . ?
 C00X C01S H01G 109.5 . . ?
 C00X C01S H01H 109.5 . . ?
 C00X C01S H01I 109.5 . . ?
 H01G C01S H01H 109.5 . . ?
 H01G C01S H01I 109.5 . . ?
 H01H C01S H01I 109.5 . . ?
 C01V C01T C01Z 110.6(3) . . ?
 C01V C01T C020 110.7(3) . . ?
 C01W C01T C01V 107.6(3) . . ?
 C01W C01T C01Z 107.7(3) . . ?
 C01W C01T C020 109.1(3) . . ?
 C020 C01T C01Z 111.1(3) . . ?
 C01T C01V H01J 109.5 . . ?
 C01T C01V H01K 109.5 . . ?
 C01T C01V H01L 109.5 . . ?
 H01J C01V H01K 109.5 . . ?
 H01J C01V H01L 109.5 . . ?
 H01K C01V H01L 109.5 . . ?
 N00Q C01W C01T 176.7(4) . . ?
 C01J C01X H3 109.5 . . ?
 C01J C01X HJ 109.5 . . ?
 C01J C01X HK 109.5 . . ?
 H3 C01X HJ 109.5 . . ?
 H3 C01X HK 109.5 . . ?
 HJ C01X HK 109.5 . . ?
 C00Y C01Y H4 109.5 . . ?
 C00Y C01Y HL 109.5 . . ?
 C00Y C01Y HM 109.5 . . ?
 H4 C01Y HL 109.5 . . ?
 H4 C01Y HM 109.5 . . ?
 HL C01Y HM 109.5 . . ?
 C01T C01Z H01M 109.5 . . ?
 C01T C01Z H01N 109.5 . . ?
 C01T C01Z H01O 109.5 . . ?
 H01M C01Z H01N 109.5 . . ?
 H01M C01Z H01O 109.5 . . ?
 H01N C01Z H01O 109.5 . . ?
 C01T C020 H02A 109.5 . . ?
 C01T C020 H02B 109.5 . . ?
 C01T C020 H02C 109.5 . . ?
 H02A C020 H02B 109.5 . . ?
 H02A C020 H02C 109.5 . . ?
 H02B C020 H02C 109.5 . . ?
 C00Y C022 H02 109.5 . . ?
 C00Y C022 HN 109.5 . . ?
 C00Y C022 HO 109.5 . . ?
 H02 C022 HN 109.5 . . ?
 H02 C022 HO 109.5 . . ?
 HN C022 HO 109.5 . . ?
 C01P C023 H02D 109.5 . . ?
 C01P C023 H02E 109.5 . . ?
 C01P C023 H02F 109.5 . . ?
 H02D C023 H02E 109.5 . . ?
 H02D C023 H02F 109.5 . . ?
 H02E C023 H02F 109.5 . . ?
 C01I C024 H5 109.5 . . ?
 C01I C024 HP 109.5 . . ?
 C01I C024 HQ 109.5 . . ?
 H5 C024 HP 109.5 . . ?
 H5 C024 HQ 109.5 . . ?
 HP C024 HQ 109.5 . . ?
 F00S B025 F00V 114.4(7) . . ?
 F00S B025 F01U 113.6(6) . . ?
 F00S B025 F021 104.7(6) . . ?
 F00V B025 F01U 105.7(4) . . ?
 F021 B025 F00V 111.7(5) . . ?
 F021 B025 F01U 106.5(5) . . ?
 F1 B025 F00W 106.6(8) . . ?
 F0 B025 F1 113.1(11) . . ?
 F0 B025 F01V 107.2(9) . . ?
 F0 B025 F00W 110.9(8) . . ?
 F01V B025 F1 110.2(7) . . ?
 F01V B025 F00W 108.8(7) . . ?
 C019 C026 H02G 109.5 . . ?
 C019 C026 H02H 109.5 . . ?
 C019 C026 H02I 109.5 . . ?
 H02G C026 H02H 109.5 . . ?
 H02G C026 H02I 109.5 . . ?
 H02H C026 H02I 109.5 . . ?
 F00E B027 F00U 113.9(11) . . ?
 F00E B027 F01L 114.1(10) . . ?
 F00F B027 F00E 106.9(14) . . ?
 F00F B027 F00U 107.2(10) . . ?
 F00F B027 F01L 111.6(9) . . ?
 F01L B027 F00U 103.1(5) . . ?
 F00G B027 F01M 109.2(5) . . ?
 F2 B027 F01M 108.5(5) . . ?
 F2 B027 F00G 111.2(5) . . ?
 F3 B027 F01M 108.8(4) . . ?
 F3 B027 F00G 112.6(5) . . ?
 F3 B027 F2 106.4(5) . . ?
 F00R B028 F018 107.7(11) . . ?
 F01D B028 F00R 104.0(10) . . ?
 F01D B028 F018 106.6(7) . . ?
 F01D B028 F02B 112.1(7) . . ?
 F02B B028 F00R 120.7(9) . . ?
 F02B B028 F018 105.0(6) . . ?
 F4 B028 F02C 104.9(8) . . ?
 F4 B028 F5 108.8(8) . . ?
 F5 B028 F02C 109.0(4) . . ?
 F01E B028 F02C 108.9(6) . . ?
 F01E B028 F4 113.7(9) . . ?
 F01E B028 F5 111.3(6) . . ?
 C01P C029 H02J 109.5 . . ?
 C01P C029 H02K 109.5 . . ?
 C01P C029 H02L 109.5 . . ?
 H02J C029 H02K 109.5 . . ?
 H02J C029 H02L 109.5 . . ?
 H02K C029 H02L 109.5 . . ?
 C019 C02A H02M 109.5 . . ?
 C019 C02A H02N 109.5 . . ?
 C019 C02A H02O 109.5 . . ?
 H02M C02A H02N 109.5 . . ?
 H02M C02A H02O 109.5 . . ?
 H02N C02A H02O 109.5 . . ?
 F00D B02C F00I 112.4(3) . . ?
 F00D B02C F015 106.5(4) . . ?
 F00I B02C F015 108.1(3) . . ?
 F00T B02C F00D 109.9(4) . . ?
 F00T B02C F00I 110.7(4) . . ?
 F00T B02C F015 109.1(4) . . ?
 F6 B02C F00J 104.8(13) . . ?
 F6 B02C F7 115.4(14) . . ?
 F6 B02C F8 134.9(16) . . ?
 F7 B02C F00J 107.9(14) . . ?
 F8 B02C F00J 75.7(16) . . ?
 F8 B02C F7 106.8(14) . . ?
 C01I C02D H6 109.5 . . ?
 C01I C02D HR 109.5 . . ?
 C01I C02D HS 109.5 . . ?
 H6 C02D HR 109.5 . . ?
 H6 C02D HS 109.5 . . ?
 HR C02D HS 109.5 . . ?
 C01C C02E H7 109.5 . . ?
 C01C C02E HT 109.5 . . ?
 C01C C02E HU 109.5 . . ?
 H7 C02E HT 109.5 . . ?
 H7 C02E HU 109.5 . . ?
 HT C02E HU 109.5 . . ?
 C01C C02F H8 109.5 . . ?
 C01C C02F HV 109.5 . . ?
 C01C C02F HW 109.5 . . ?
 H8 C02F HV 109.5 . . ?
 H8 C02F HW 109.5 . . ?
 HV C02F HW 109.5 . . ?
 C016 C02G H02P 109.5 . . ?
 C016 C02G H02Q 109.5 . . ?
 C016 C02G H02R 109.5 . . ?
 H02P C02G H02Q 109.5 . . ?
 H02P C02G H02R 109.5 . . ?
 H02Q C02G H02R 109.5 . . ?
 Cl7 C02H Cl6 110.5(3) . . ?
 Cl7 C02H H11 109.5 . . ?
 Cl7 C02H HX 109.5 . . ?
 Cl6 C02H H11 109.5 . . ?
 Cl6 C02H HX 109.5 . . ?
 H11 C02H HX 108.1 . . ?
 Cl1 C02I H10 109.5 . . ?
 Cl1 C02I HY 109.5 . . ?
 H10 C02I HY 108.1 . . ?
 Cl C02I Cl1 110.7(2) . . ?
 Cl C02I H10 109.5 . . ?
 Cl C02I HY 109.5 . . ?
 C01I C02J H9 109.5 . . ?
 C01I C02J HZ 109.5 . . ?
 C01I C02J H14 109.5 . . ?
 H9 C02J HZ 109.5 . . ?
 H9 C02J H14 109.5 . . ?
 HZ C02J H14 109.5 . . ?
 Cl4 C02K H12 109.3 . . ?
 Cl4 C02K H15 109.3 . . ?
 Cl5 C02K Cl4 111.7(3) . . ?
 Cl5 C02K H12 109.3 . . ?
 Cl5 C02K H15 109.3 . . ?
 H12 C02K H15 107.9 . . ?
 C01P C02L H02S 109.5 . . ?
 C01P C02L H02T 109.5 . . ?
 C01P C02L H02U 109.5 . . ?
 H02S C02L H02T 109.5 . . ?
 H02S C02L H02U 109.5 . . ?
 H02T C02L H02U 109.5 . . ?
 C016 C02M H02V 109.5 . . ?
 C016 C02M H02W 109.5 . . ?
 C016 C02M H02X 109.5 . . ?
 H02V C02M H02W 109.5 . . ?
 H02V C02M H02X 109.5 . . ?
 H02W C02M H02X 109.5 . . ?
 Cl3 C02N Cl2 111.9(3) . . ?
 Cl3 C02N H13 109.2 . . ?
 Cl3 C02N H16 109.2 . . ?
 Cl2 C02N H13 109.2 . . ?
 Cl2 C02N H16 109.2 . . ?
 H13 C02N H16 107.9 . . ?
 C016 C02O H02Y 109.5 . . ?
 C016 C02O H17 109.5 . . ?
 C016 C02O H18 109.5 . . ?
 H02Y C02O H17 109.5 . . ?
 H02Y C02O H18 109.5 . . ?
 H17 C02O H18 109.5 . . ?
 Cl4A C1 H1A 109.8 . . ?
 Cl4A C1 H1B 109.8 . . ?
 H1A C1 H1B 108.2 . . ?
 Cl5A C1 Cl4A 109.6(12) . . ?
 Cl5A C1 H1A 109.8 . . ?
 Cl5A C1 H1B 109.8 . . ?
 Cl1A C2 H2A 109.3 . . ?
 Cl1A C2 H2B 109.3 . . ?
 H2A C2 H2B 108.0 . . ?
 ClA C2 Cl1A 111.4(12) . . ?
 ClA C2 H2A 109.3 . . ?
 ClA C2 H2B 109.3 . . ?
 H3A C3 H3B 108.4 . . ?
 Cl2A C3 H3A 110.1 . . ?
 Cl2A C3 H3B 110.1 . . ?
 Cl3A C3 H3A 110.1 . . ?
 Cl3A C3 H3B 110.1 . . ?
 Cl3A C3 Cl2A 108.2(13) . . ?
 H4A C4 H4B 107.7 . . ?
 Cl6A C4 H4A 108.8 . . ?
 Cl6A C4 H4B 108.8 . . ?
 Cl6A C4 Cl7A 113.9(14) . . ?
 Cl7A C4 H4A 108.8 . . ?
 Cl7A C4 H4B 108.8 . . ?
 C016 C02P H02Z 109.5 . . ?
 C016 C02P H19 109.5 . . ?
 C016 C02P H20 109.5 . . ?
 H02Z C02P H19 109.5 . . ?
 H02Z C02P H20 109.5 . . ?
 H19 C02P H20 109.5 . . ?
 C016 C5 H5A 109.5 . . ?
 C016 C5 H5B 109.5 . . ?
 C016 C5 H5C 109.5 . . ?
 H5A C5 H5B 109.5 . . ?
 H5A C5 H5C 109.5 . . ?
 H5B C5 H5C 109.5 . . ?
 C016 C6 H6A 109.5 . . ?
 C016 C6 H6B 109.5 . . ?
 C016 C6 H6C 109.5 . . ?
 H6A C6 H6B 109.5 . . ?
 H6A C6 H6C 109.5 . . ?
 H6B C6 H6C 109.5 . . ?
 N00Q C7 C01U 170(2) . . ?
 H0A C0 H0B 109.5 . . ?
 H0A C0 H0C 109.5 . . ?
 H0B C0 H0C 109.5 . . ?
 C01U C0 H0A 109.5 . . ?
 C01U C0 H0B 109.5 . . ?
 C01U C0 H0C 109.5 . . ?
 C7 C01U C0 109.2(16) . . ?
 C7 C01U C8 109.4(16) . . ?
 C7 C01U C01{ 108.1(16) . . ?
 C0 C01U C8 111.1(16) . . ?
 C0 C01U C01{ 110.8(16) . . ?
 C8 C01U C01{ 108.3(16) . . ?
 C01U C8 H8A 109.5 . . ?
 C01U C8 H8B 109.5 . . ?
 C01U C8 H8C 109.5 . . ?
 H8A C8 H8B 109.5 . . ?
 H8A C8 H8C 109.5 . . ?
 H8B C8 H8C 109.5 . . ?
 C01U C01{ H01P 109.5 . . ?
 C01U C01{ H01Q 109.5 . . ?
 C01U C01{ H01R 109.5 . . ?
 H01P C01{ H01Q 109.5 . . ?
 H01P C01{ H01R 109.5 . . ?
 H01Q C01{ H01R 109.5 . . ?
 N1 C9 C10 174(3) . . ?
 C9 N1 Ru01 170(3) . . ?
 C9 C10 C11 109.5(17) . . ?
 C9 C10 C12 107.7(17) . . ?
 C9 C10 C13 111.4(17) . . ?
 C11 C10 C12 107.7(17) . . ?
 C11 C10 C13 112.0(17) . . ?
 C13 C10 C12 108.4(17) . . ?
 C10 C11 H11A 109.5 . . ?
 C10 C11 H11B 109.5 . . ?
 C10 C11 H11C 109.5 . . ?
 H11A C11 H11B 109.5 . . ?
 H11A C11 H11C 109.5 . . ?
 H11B C11 H11C 109.5 . . ?
 C10 C12 H12A 109.5 . . ?
 C10 C12 H12B 109.5 . . ?
 C10 C12 H12C 109.5 . . ?
 H12A C12 H12B 109.5 . . ?
 H12A C12 H12C 109.5 . . ?
 H12B C12 H12C 109.5 . . ?
 C10 C13 H13A 109.5 . . ?
 C10 C13 H13B 109.5 . . ?
 C10 C13 H13C 109.5 . . ?
 H13A C13 H13B 109.5 . . ?
 H13A C13 H13C 109.5 . . ?
 H13B C13 H13C 109.5 . . ?
 B02C F00J F8 50.1(10) . . ?
 B02C F8 F00J 54.2(10) . . ?

loop_
  _geom_torsion_atom_site_label_1
  _geom_torsion_atom_site_label_2
  _geom_torsion_atom_site_label_3
  _geom_torsion_atom_site_label_4
  _geom_torsion
  _geom_torsion_site_symmetry_1
  _geom_torsion_site_symmetry_2
  _geom_torsion_site_symmetry_3
  _geom_torsion_site_symmetry_4
  _geom_torsion_publ_flag
 Ru02 N00Q C7 C01U 153(10) . . . . ?
 N00Q C7 C01U C0 -68(12) . . . . ?
 N00Q C7 C01U C8 170(11) . . . . ?
 N00Q C7 C01U C01{ 52(12) . . . . ?
 F6 B02C F00J F8 133.3(16) . . . . ?
 F6 B02C F8 F00J -97(2) . . . . ?
 F7 B02C F00J F8 -103.3(16) . . . . ?
 F7 B02C F8 F00J 104.7(16) . . . . ?

_shelx_res_file
;
TITL s5837l_a.res in P2(1)/n
    s5837l.res
    created by SHELXL-2018/3 at 14:56:23 on 26-May-2021
REM Old TITL s5837l_a.res in P2(1)/n
REM SHELXT solution in P2(1)/n: R1 0.165, Rweak 0.001, Alpha 0.065
REM <I/s> 0.582 for 430 systematic absences, Orientation as input
REM Formula found by SHELXT: C64 N16 O16 Ru2
CELL 1.54184 15.836311 25.211529 21.979484 90 100.6654 90
ZERR 8 0.000164 0.000279 0.000228 0 0.001 0
LATT 1
SYMM 0.5-X,0.5+Y,0.5-Z
SFAC C H B Cl F N O Ru
UNIT 216 408 16 32 64 40 8 8
SADI Cl4 C02K Cl4A C1
SADI 0.04 C01O C01Q C9 C11
SIMU 0.002 0.004 2 N00P C01J C01O C01Q C01X C9 N1 C10 C11 C13 C01R C12
SADI Cl5 C02K Cl5A C1
SADI 0.04 Cl4 Cl5 Cl4A Cl5A
SADI 0.04 C01Q C01X C11 C13
SADI C02I Cl C2 ClA
SADI C01J C01Q C10 C11
SADI 0.04 Cl1 Cl Cl1A ClA
SADI 0.04 C01Q C01R C11 C12
SIMU 0.02 0.04 2 C1 Cl4A Cl5A C02K Cl4 Cl5
SADI Cl1 C02I Cl1A C2
SIMU 0.02 0.04 2 ClA Cl
SADI Cl2 C02N Cl2A C3
SADI Cl3 C02N Cl3A C3
SIMU Cl3 Cl2 C02N C3 Cl2A Cl3A
SADI 0.04 Cl3 Cl2 Cl3A Cl2A
SIMU Cl1 C02I Cl Cl1A C2 ClA
SADI F021 B025 F0 B025
SADI F00S B025 F1 B025
SADI F01U B025 F01V B025
SADI F00V B025 F00W B025
SIMU 0.02 0.04 2 F021 F00S B025 F0 F01U F01V F00W F1 F00V
SADI 0.04 Cl7 Cl6 Cl7A Cl6A
SADI Cl7 C02H Cl7A C4
SADI Cl6 C02H Cl6A C4
SIMU 0.02 0.04 2 Cl7 Cl6 C02H C4 Cl6A Cl7A
SADI F00U B027 F3 B027
SADI F00F B027 F00G B027
SIMU 0.02 0.04 2 F02C F00R B028 F01E F01D F02B F018 F4 F5
SADI 0.04 F01D B028 F01E B028
SADI F00E B027 F2 B027
SADI 0.04 F01D F02B F01E F02C
SADI F01L B027 F01M B027
SADI 0.04 B028 F02B B028 F02C
SADI F00R B028 F4 B028
SADI F018 B028 F5 B028
SIMU 0.02 0.04 2 F00F F00E B027 F01M F01L F00G F3 F00U F2
SADI C016 C02G C016 C5
SADI C016 C02O C016 C02P
RIGU 0.02 0.02 C016 C01N C02G C02M C02O C02P C5 C6
SADI C016 C02M C016 C6
SIMU 0.02 0.04 2 C02M C6 C02O C02P C02G C5
SIMU 0.02 0.04 2 F00D B02C F00T F8 F00J F7 F015 F6 F00I
SADI 0.04 C01O C01R C9 C12
SADI C01T C01V C01U C8
SADI C01J C01X C10 C13
SADI 0.04 N00Q C01T N00Q C01U
SADI 0.04 Ru01 C01O Ru01 C9
SADI N00Q C01W N00Q C7
SADI C01T C01W C01U C7
SADI C01J C01O C10 C9
SADI C01J C01R C10 C12
SADI 0.04 C01R C01X C12 C13
SADI F00I B02C F00J B02C
SADI 0.04 N00P C01J N1 C10
SADI F015 B02C F7 B02C
SADI C01T C01Z C01U C01{
SADI 0.04 C01V C01W C8 C7
SADI 0.04 C01V C01Z C8 C01{
SADI 0.04 C01V C020 C8 C0
SADI F00D B02C F6 B02C
SADI 0.04 C01W C01Z C7 C01{
SADI 0.04 C01W C020 C7 C0
SADI F00T B02C F8 B02C
SADI 0.04 C01Z C020 C01{ C0
SADI C01T C020 C01U C0
SADI 0.04 C01O C01X C9 C13
SADI Ru01 N00P Ru01 N1
SIMU C01T C01V C01W C01Z C020 C7 C0 C01U C01{ C8
SADI N00P C01O N1 C9
SIMU 0.002 0.004 2 C7 C01W
SIMU 0.002 0.004 2 C01U C01T

L.S. 12
PLAN  37
SIZE 0.05 0.06 0.08
TEMP -173.14(10)
CONF
BOND
list 4
MORE -1
BOND $H
fmap 2
acta
REM <olex2.extras>
REM <HklSrc "%.\\s5837l.hkl">
REM </olex2.extras>

WGHT    0.083700    8.416698
FVAR       0.89127   0.83894   0.83089   0.82553   0.66124   0.85258   0.38426
FVAR       0.42046   0.46598   0.85766   0.88400   0.83003
RU01  8    0.256993    0.707330    0.753818    11.00000    0.02022    0.02206 =
         0.01567    0.00069    0.00283    0.00007
RU02  8    0.755515    0.541910    0.748605    11.00000    0.02069    0.02311 =
         0.01666    0.00039    0.00431   -0.00244
PART 1
CL1   4    1.027625    0.590857    1.065524    31.00000    0.05889    0.03954 =
         0.03663   -0.00574    0.01058   -0.00579

CL7   4   -0.019035    0.660124    0.438852    61.00000    0.07770    0.04895 =
         0.04193   -0.00648    0.00793   -0.01484
CL6   4    0.097529    0.595812    0.382367    61.00000    0.04407    0.10736 =
         0.04271    0.02470    0.01134    0.00432
CL4   4    0.526293    0.406145    0.849209    21.00000    0.04990    0.09700 =
         0.06010   -0.01886    0.01727    0.01538
CL5   4    0.410667    0.350504    0.916340    21.00000    0.08905    0.05152 =
         0.06201    0.00900    0.00690    0.00361
CL3   4    1.042907    0.829822    0.852977    41.00000    0.07371    0.14300 =
         0.05598   -0.00136    0.02598   -0.04661
CL2   4    0.932523    0.894583    0.916587    41.00000    0.12432    0.06342 =
         0.07203   -0.00442    0.01900   -0.02980
PART 0
O00B  7    0.254617    0.623561    0.752986    11.00000    0.03095    0.02707 =
         0.02316    0.00108    0.00211    0.00192
AFIX   7
H00F  2    0.203922    0.612651    0.734898    11.00000   -1.50000
H00G  2    0.260055    0.611841    0.790827    11.00000   -1.50000
AFIX   0

O00C  7    0.748066    0.625175    0.749427    11.00000    0.03018    0.02446 =
         0.02844    0.00156    0.00068   -0.00092
AFIX   3
H00A  2    0.719706    0.643625    0.718708    11.00000   -1.50000
H00B  2    0.776746    0.648835    0.773937    11.00000   -1.50000
AFIX   0

PART 1
F00D  5    0.831781    0.743992    0.886033   121.00000    0.04482    0.03244 =
         0.04654    0.00014    0.00833    0.01009

F00E  5    0.355561    0.502225    0.890048    71.00000    0.19717    0.03193 =
         0.08458    0.00985    0.00523    0.01344
F00F  5    0.432099    0.567497    0.929984    71.00000    0.06570    0.14445 =
         0.06759    0.02223   -0.01124   -0.05041
PART 0
N00G  6    0.129855    0.708409    0.720469    11.00000    0.03016    0.02433 =
         0.01890    0.00106    0.00719    0.00265

N00H  6    0.882558    0.546574    0.783367    11.00000    0.02668    0.02482 =
         0.01930    0.00050    0.00691   -0.00005
PART 1
F00I  5    0.870130    0.677467    0.825157   121.00000    0.04541    0.06456 =
         0.03726   -0.02520    0.00759   -0.01505

PART 0
N00J  6    0.736642    0.539186    0.836974    11.00000    0.02155    0.02863 =
         0.02076    0.00152    0.00488   -0.00264

N00K  6    0.274404    0.706068    0.665182    11.00000    0.02082    0.02987 =
         0.02409    0.00207    0.00246   -0.00070
N00L  6    0.384795    0.702821    0.787724    11.00000    0.02687    0.02908 =
         0.01964    0.00132    0.00467   -0.00310
N00M  6    0.772885    0.544172    0.660075    11.00000    0.02637    0.02613 =
         0.02701    0.00005    0.00693   -0.00197
N00N  6    0.628347    0.540468    0.715123    11.00000    0.02867    0.03212 =
         0.02016   -0.00168    0.00761   -0.00553
N00O  6    0.240833    0.708183    0.842802    11.00000    0.02464    0.02439 =
         0.02414   -0.00251    0.00493    0.00043
PART 1
N00P  6    0.265259    0.785789    0.756403   111.00000    0.02273    0.03187 =
         0.02316   -0.00012    0.00307    0.00049

PART 0
N00Q  6    0.763559    0.463084    0.750282    11.00000    0.03496    0.03501 =
         0.02577   -0.00192    0.01017   -0.00531

PART 1
F00R  5    0.588983    0.678244    0.562750    81.00000    0.04597    0.09333 =
         0.02850   -0.01243   -0.00523   -0.00130

F00S  5    0.086054    0.581090    0.577279    51.00000    0.12236    0.16488 =
         0.05914    0.04648   -0.01269    0.05060
F00T  5    0.943417    0.691594    0.922580   121.00000    0.05710    0.10146 =
         0.04997   -0.01380   -0.01972    0.03836
F00U  5    0.290463    0.585470    0.900142    71.00000    0.07966    0.06461 =
         0.05592    0.02218    0.02028    0.02954
F00V  5    0.123974    0.576314    0.680952    51.00000    0.03790    0.07935 =
         0.04944   -0.03253    0.00708   -0.01293
PART 0
C00W  1    0.543674    0.691063    0.845316    11.00000    0.02017    0.03612 =
         0.02500   -0.00033   -0.00019   -0.00631

C00X  1    1.040470    0.556570    0.843634    11.00000    0.01929    0.03053 =
         0.02791    0.00427    0.00197    0.00579
C00Y  1   -0.030936    0.704197    0.664360    11.00000    0.01925    0.03235 =
         0.03602    0.00652   -0.00145    0.00398
C00Z  1    1.094807    0.510340    0.826989    11.00000    0.02679    0.04030 =
         0.05566   -0.00265    0.00628    0.00946
AFIX  33
H00C  2    1.153773    0.513760    0.849999    11.00000   -1.50000
H00D  2    1.070250    0.476742    0.837873    11.00000   -1.50000
H00E  2    1.095139    0.510960    0.782453    11.00000   -1.50000
AFIX   0

C010  1    0.454178    0.698075    0.811705    11.00000    0.02386    0.03185 =
         0.01866   -0.00122    0.00425   -0.00523
C011  1    1.076050    0.609201    0.825480    11.00000    0.02274    0.03803 =
         0.03348    0.00319    0.00319   -0.00011
AFIX  33
H01A  2    1.134894    0.613862    0.848275    11.00000   -1.50000
H01B  2    1.076158    0.609305    0.780908    11.00000   -1.50000
H01C  2    1.039986    0.638296    0.835579    11.00000   -1.50000
AFIX   0

C012  1    0.059345    0.706611    0.697405    11.00000    0.02122    0.02535 =
         0.02141    0.00311    0.00326    0.00249
C013  1   -0.070343    0.651367    0.679896    11.00000    0.02214    0.04111 =
         0.03603    0.00610    0.00147   -0.00178
AFIX  33
H01S  2   -0.130187    0.649344    0.658236    11.00000   -1.50000
H01T  2   -0.037639    0.621882    0.666709    11.00000   -1.50000
H01U  2   -0.068347    0.649167    0.724655    11.00000   -1.50000
AFIX   0

C014  1    0.951633    0.550740    0.808447    11.00000    0.02422    0.02490 =
         0.02519    0.00224    0.00806    0.00326
PART 1
F015  5    0.808425    0.660063    0.907933   121.00000    0.13268    0.06101 =
         0.10122    0.00217    0.06499   -0.03292

PART 0
C016  1    0.777002    0.545274    0.541467    11.00000    0.05875    0.03997 =
         0.02185   -0.00438    0.01735   -0.00398

C017  1    0.596813    0.738450    0.829995    11.00000    0.03208    0.04799 =
         0.04576    0.00871    0.00390   -0.01195
AFIX  33
H01V  2    0.656350    0.734626    0.851779    11.00000   -1.50000
H01W  2    0.595481    0.739646    0.785261    11.00000   -1.50000
H01X  2    0.572552    0.771349    0.843158    11.00000   -1.50000
AFIX   0

PART 1
F018  5    0.713732    0.703304    0.622765    81.00000    0.03230    0.14248 =
         0.05257    0.01081   -0.00141   -0.01976

PART 0
C019  1    0.467154    0.545274    0.660693    11.00000    0.02092    0.04441 =
         0.03587   -0.00599   -0.00012   -0.00769
C01A  1    0.557854    0.542394    0.692639    11.00000    0.02085    0.03498 =
         0.02374   -0.00243    0.00396   -0.00630

C01B  1    0.239022    0.709991    0.894505    11.00000    0.03391    0.03020 =
         0.02731   -0.00381    0.00979   -0.00370
C01C  1    0.284725    0.704788    0.547832    11.00000    0.03592    0.06167 =
         0.02349    0.00802    0.00963    0.00446
PART 1
F01D  5    0.591280    0.746338    0.621460    81.00000    0.08107    0.03657 =
         0.10263   -0.02381   -0.04229    0.02345

PART 0
C01E  1    0.279753    0.705329    0.614498    11.00000    0.02323    0.04008 =
         0.02228    0.00435    0.00243    0.00045

C01F  1    0.427106    0.595963    0.681238    11.00000    0.02491    0.05626 =
         0.03510   -0.00363   -0.00008    0.00411
AFIX  33
H01D  2    0.366925    0.598354    0.660378    11.00000   -1.50000
H01E  2    0.430036    0.595090    0.726156    11.00000   -1.50000
H01F  2    0.458729    0.626882    0.670327    11.00000   -1.50000
AFIX   0

C01G  1    0.579327    0.639285    0.823528    11.00000    0.02536    0.04748 =
         0.02942   -0.00185    0.00324    0.00356
AFIX  33
H01Y  2    0.638539    0.634149    0.845409    11.00000   -1.50000
H     2    0.543813    0.609451    0.832377    11.00000   -1.50000
HA    2    0.578412    0.641171    0.778876    11.00000   -1.50000
AFIX   0
C01H  1    0.541752    0.688513    0.914925    11.00000    0.03399    0.04331 =
         0.02410   -0.00284   -0.00059   -0.00454
AFIX  33
H01Z  2    0.600335    0.683874    0.938200    11.00000   -1.50000
HB    2    0.517559    0.721531    0.927828    11.00000   -1.50000
HC    2    0.506138    0.658509    0.923122    11.00000   -1.50000
AFIX   0
C01I  1    0.239539    0.713762    0.962107    11.00000    0.05225    0.05059 =
         0.02939   -0.01276    0.01958   -0.01288
PART 1
C01J  1    0.288630    0.887975    0.775986   111.00000    0.02773    0.02944 =
         0.02681    0.00141    0.00309   -0.00079

PART 0
C01K  1    0.729246    0.533949    0.886705    11.00000    0.02631    0.03853 =
         0.02576    0.00218    0.00806    0.00149

PART 1
F01L  5    0.374315    0.573072    0.828956    71.00000    0.03311    0.06565 =
         0.03914    0.03374    0.01321    0.02161

PART 0
C01M  1    0.379549    0.709615    0.542373    11.00000    0.03887    0.06145 =
         0.03879    0.01380    0.01721    0.00887
AFIX  33
H01   2    0.384467    0.709344    0.498579    11.00000   -1.50000
HD    2    0.402980    0.742910    0.561439    11.00000   -1.50000
HE    2    0.411807    0.679674    0.563612    11.00000   -1.50000
AFIX   0

C01N  1    0.776237    0.545323    0.608814    11.00000    0.03722    0.02795 =
         0.02408   -0.00234    0.00950   -0.00231
PART 1
C01O  1    0.273565    0.830949    0.762749   111.00000    0.02369    0.02962 =
         0.02480    0.00082    0.00313    0.00046

PART 0
C01P  1    0.718534    0.523703    0.951088    11.00000    0.05220    0.06239 =
         0.02372    0.00983    0.01640    0.01249

PART 1
C01Q  1    0.264661    0.899677    0.838969   111.00000    0.03591    0.03344 =
         0.03571   -0.00153    0.01016   -0.00013
AFIX  33
H1    2    0.274126    0.937371    0.848817   111.00000   -1.50000
HF    2    0.204015    0.890966    0.837533   111.00000   -1.50000
HG    2    0.300494    0.878188    0.870889   111.00000   -1.50000
AFIX   0
C01R  1    0.384706    0.898683    0.777959   111.00000    0.03250    0.03648 =
         0.02847    0.00234    0.00562   -0.00586
AFIX  33
H2    2    0.396887    0.936314    0.786682   111.00000   -1.50000
HH    2    0.418928    0.877060    0.810553   111.00000   -1.50000
HI    2    0.399525    0.889497    0.737901   111.00000   -1.50000
AFIX   0

PART 0
C01S  1    1.034994    0.556177    0.912909    11.00000    0.03993    0.04634 =
         0.02597    0.00755    0.00187   -0.00079
AFIX  33
H01G  2    1.092778    0.559968    0.937793    11.00000   -1.50000
H01H  2    0.998915    0.585716    0.921786    11.00000   -1.50000
H01I  2    1.009807    0.522597    0.923199    11.00000   -1.50000
AFIX   0
PART 1
C01T  1    0.787720    0.360626    0.772051   101.00000    0.03180    0.02283 =
         0.02564   -0.00203    0.00167    0.00076

F01U  5    0.210336    0.543607    0.622902    51.00000    0.04706    0.13879 =
         0.06306   -0.01403    0.01048    0.03044
C01V  1    0.759964    0.349775    0.833940   101.00000    0.03938    0.02925 =
         0.03597    0.00139    0.01343   -0.00244
AFIX  33
H01J  2    0.768224    0.312107    0.844364   101.00000   -1.50000
H01K  2    0.794710    0.371283    0.866396   101.00000   -1.50000
H01L  2    0.699174    0.358984    0.830711   101.00000   -1.50000
AFIX   0
C01W  1    0.774176    0.417833    0.758173   101.00000    0.02190    0.02935 =
         0.02350   -0.00114    0.00114    0.00058

C01X  1    0.233206    0.921140    0.724531   111.00000    0.03682    0.03212 =
         0.03531    0.00338   -0.00152    0.00212
AFIX  33
H3    2    0.243217    0.958961    0.733327   111.00000   -1.50000
HJ    2    0.248851    0.912550    0.684566   111.00000   -1.50000
HK    2    0.172353    0.912970    0.723020   111.00000   -1.50000
AFIX   0
PART 0
C01Y  1   -0.080091    0.750839    0.686365    11.00000    0.02878    0.04338 =
         0.09347   -0.00469    0.00530    0.01282
AFIX  33
H4    2   -0.140127    0.749905    0.664949    11.00000   -1.50000
HL    2   -0.077758    0.748028    0.731115    11.00000   -1.50000
HM    2   -0.053731    0.784325    0.677061    11.00000   -1.50000
AFIX   0

PART 1
C01Z  1    0.884049    0.348972    0.776679   101.00000    0.03380    0.03752 =
         0.02990   -0.00086    0.01007    0.00476
AFIX  33
H01M  2    0.894936    0.311284    0.785860   101.00000   -1.50000
H01N  2    0.901275    0.357733    0.737284   101.00000   -1.50000
H01O  2    0.917302    0.370474    0.809842   101.00000   -1.50000
AFIX   0
C020  1    0.733258    0.328015    0.719950   101.00000    0.04645    0.03287 =
         0.03791   -0.00764    0.00111   -0.00931
AFIX  33
H02A  2    0.741959    0.290118    0.728882   101.00000   -1.50000
H02B  2    0.672408    0.336828    0.717263   101.00000   -1.50000
H02C  2    0.750707    0.336322    0.680508   101.00000   -1.50000
AFIX   0

F021  5    0.084587    0.505814    0.618582    51.00000    0.09223    0.03915 =
         0.10588   -0.00267   -0.02451   -0.02337
PART 0
C022  1   -0.029188    0.706662    0.594707    11.00000    0.03873    0.07511 =
         0.03237    0.02370   -0.00892   -0.00953
AFIX  33
H02   2   -0.088083    0.705156    0.571168    11.00000   -1.50000
HN    2   -0.002070    0.739864    0.585327    11.00000   -1.50000
HO    2    0.003704    0.676538    0.583230    11.00000   -1.50000
AFIX   0

C023  1    0.737311    0.464674    0.964850    11.00000    0.04906    0.06515 =
         0.04666    0.02293    0.01870    0.01879
AFIX  33
H02D  2    0.730655    0.456780    1.007365    11.00000   -1.50000
H02E  2    0.696998    0.442994    0.935919    11.00000   -1.50000
H02F  2    0.796254    0.456603    0.960042    11.00000   -1.50000
AFIX   0

C024  1    0.243179    0.772546    0.978072    11.00000    0.04773    0.05234 =
         0.04768   -0.02142    0.00766    0.00032
AFIX  33
H5    2    0.243637    0.776973    1.022429    11.00000   -1.50000
HP    2    0.295502    0.788072    0.967777    11.00000   -1.50000
HQ    2    0.192744    0.790453    0.954293    11.00000   -1.50000
AFIX   0

B025  3    0.124964    0.553526    0.624269    11.00000    0.03539    0.03361 =
         0.02809   -0.00443   -0.00156    0.00632
C026  1    0.467258    0.547806    0.590346    11.00000    0.03998    0.07783 =
         0.03268   -0.02081   -0.00543    0.00471
AFIX  33
H02G  2    0.407954    0.549755    0.567611    11.00000   -1.50000
H02H  2    0.498927    0.579320    0.581209    11.00000   -1.50000
H02I  2    0.494957    0.515945    0.577676    11.00000   -1.50000
AFIX   0

B027  3    0.365142    0.554673    0.887011    11.00000    0.03628    0.03311 =
         0.02469    0.00733    0.00012   -0.00385
B028  3    0.624235    0.697141    0.620448    11.00000    0.03638    0.03151 =
         0.03242    0.00532   -0.00185   -0.00032
C029  1    0.623467    0.535245    0.954847    11.00000    0.06288    0.06158 =
         0.04633    0.02318    0.03245    0.03036
AFIX  33
H02J  2    0.614407    0.528776    0.997134    11.00000   -1.50000
H02K  2    0.610053    0.572334    0.943680    11.00000   -1.50000
H02L  2    0.585855    0.511921    0.926104    11.00000   -1.50000
AFIX   0
C02A  1    0.419964    0.496008    0.678720    11.00000    0.03028    0.05679 =
         0.09776    0.00331    0.00389   -0.01646
AFIX  33
H02M  2    0.359638    0.497205    0.657963    11.00000   -1.50000
H02N  2    0.447068    0.463938    0.666008    11.00000   -1.50000
H02O  2    0.423132    0.495506    0.723669    11.00000   -1.50000
AFIX   0

PART 1
F02B  5    0.617697    0.669259    0.671728    81.00000    0.05217    0.10885 =
         0.08056    0.06552    0.01673    0.01058

PART 0
B02C  3    0.864953    0.693982    0.884971    11.00000    0.04270    0.03073 =
         0.02693   -0.00204    0.00173   -0.00043

C02D  1    0.321254    0.685925    0.997245    11.00000    0.09710    0.06071 =
         0.02883   -0.00070    0.00258    0.00381
AFIX  33
H6    2    0.322413    0.688118    1.041908    11.00000   -1.50000
HR    2    0.320801    0.648605    0.984721    11.00000   -1.50000
HS    2    0.372307    0.703421    0.987364    11.00000   -1.50000
AFIX   0
C02E  1    0.247562    0.651557    0.520126    11.00000    0.08530    0.09012 =
         0.04310   -0.02279    0.01167   -0.02381
AFIX  33
H7    2    0.250259    0.650391    0.475960    11.00000   -1.50000
HT    2    0.281214    0.622198    0.541530    11.00000   -1.50000
HU    2    0.187634    0.648307    0.525310    11.00000   -1.50000
AFIX   0
C02F  1    0.234323    0.751892    0.518318    11.00000    0.05736    0.12359 =
         0.04348    0.03946    0.01923    0.04430
AFIX  33
H8    2    0.236263    0.752760    0.474022    11.00000   -1.50000
HV    2    0.174497    0.748923    0.523831    11.00000   -1.50000
HW    2    0.259472    0.784588    0.537932    11.00000   -1.50000
AFIX   0

PART 1
C02G  1    0.733665    0.496208    0.512297    91.00000    0.03147    0.08184 =
         0.02548   -0.00153   -0.00401   -0.01716
AFIX  33
H02P  2    0.734381    0.496412    0.467809    91.00000   -1.50000
H02Q  2    0.764223    0.464808    0.531292    91.00000   -1.50000
H02R  2    0.674075    0.495344    0.518729    91.00000   -1.50000
AFIX   0

C02H  1    0.024682    0.596150    0.434321    61.00000    0.04377    0.05590 =
         0.03180    0.00700    0.00824   -0.00910
AFIX  23
H11   2   -0.022216    0.570538    0.420123    61.00000   -1.20000
HX    2    0.054790    0.584989    0.475892    61.00000   -1.20000
AFIX   0

C02I  1    0.973284    0.652292    1.064505    31.00000    0.04790    0.04076 =
         0.03621    0.00830    0.01278   -0.00110
AFIX  23
H10   2    1.015391    0.680827    1.078406    31.00000   -1.20000
HY    2    0.944208    0.660474    1.021681    31.00000   -1.20000
AFIX   0

PART 0
C02J  1    0.157432    0.688720    0.975158    11.00000    0.10539    0.14532 =
         0.04107   -0.04486    0.04635   -0.08473
AFIX  33
H9    2    0.156706    0.690864    1.019577    11.00000   -1.50000
HZ    2    0.107659    0.707698    0.952025    11.00000   -1.50000
H14   2    0.154986    0.651450    0.962287    11.00000   -1.50000
AFIX   0

PART 1
C02K  1    0.471158    0.408390    0.911964    21.00000    0.04972    0.05748 =
         0.04078   -0.00625    0.00311    0.01497
AFIX  23
H12   2    0.513209    0.412729    0.951000    21.00000   -1.20000
H15   2    0.432388    0.439520    0.907229    21.00000   -1.20000
AFIX   0

PART 0
C02L  1    0.779322    0.557170    0.994121    11.00000    0.13210    0.07936 =
         0.03073   -0.00044    0.00686   -0.03127
AFIX  33
H02S  2    0.772129    0.550326    1.036756    11.00000   -1.50000
H02T  2    0.838348    0.548655    0.989915    11.00000   -1.50000
H02U  2    0.767685    0.594660    0.984150    11.00000   -1.50000
AFIX   0
PART 1
C02M  1    0.873448    0.543370    0.536744    91.00000    0.06232    0.04184 =
         0.03616   -0.00198    0.03108   -0.02659
AFIX  33
H02V  2    0.878976    0.543240    0.493067    91.00000   -1.50000
H02W  2    0.902797    0.574556    0.557288    91.00000   -1.50000
H02X  2    0.899525    0.511112    0.556893    91.00000   -1.50000
AFIX   0

C02N  1    0.984799    0.832356    0.913528    41.00000    0.06969    0.07647 =
         0.03748    0.00197    0.00973   -0.03172
AFIX  23
H13   2    1.024395    0.826124    0.953328    41.00000   -1.20000
H16   2    0.941266    0.803724    0.907879    41.00000   -1.20000
AFIX   0

C02O  1    0.741592    0.599112    0.517018    91.00000    0.11613    0.04062 =
         0.03680    0.01503    0.01959    0.01754
AFIX  33
H02Y  2    0.740768    0.601089    0.472383    91.00000   -1.50000
H17   2    0.683051    0.603390    0.524889    91.00000   -1.50000
H18   2    0.778245    0.627392    0.538101    91.00000   -1.50000
AFIX   0

CL    4    0.896470    0.650189    1.113494    31.00000    0.04947    0.06706 =
         0.04520    0.01603    0.01807    0.00408
PART 2
CL4A  4    0.600470    0.401576    0.884650   -21.00000    0.10629    0.12318 =
         0.07233   -0.03734    0.03612   -0.02489
C1    1    0.521989    0.406067    0.932128   -21.00000    0.07404    0.08944 =
         0.05529   -0.01534    0.02788    0.00534
AFIX  23
H1A   2    0.549785    0.415442    0.974896   -21.00000   -1.20000
H1B   2    0.480080    0.434242    0.916351   -21.00000   -1.20000
AFIX   0
CL5A  4    0.469086    0.345466    0.932175   -21.00000    0.07585    0.09581 =
         0.06407   -0.02745    0.01487   -0.01672

CL1A  4    1.086275    0.599191    1.085815   -31.00000    0.13626    0.06695 =
         0.07336   -0.00754   -0.00200   -0.00056
C2    1    1.026341    0.657814    1.090189   -31.00000    0.06611    0.07629 =
         0.05176    0.02541    0.00160   -0.00158
AFIX  23
H2A   2    1.065544    0.688735    1.094869   -31.00000   -1.20000
H2B   2    0.984228    0.662318    1.051213   -31.00000   -1.20000
AFIX   0
CLA   4    0.971888    0.655823    1.152691   -31.00000    0.08502    0.13784 =
         0.06860    0.02340    0.02270   -0.01750

C3    1    1.019653    0.842526    0.933938   -41.00000    0.07080    0.10243 =
         0.04015    0.00852    0.02272    0.00739
AFIX  23
H3A   2    1.051468    0.830390    0.974616   -41.00000   -1.20000
H3B   2    0.971831    0.817497    0.919946   -41.00000   -1.20000
AFIX   0
CL2A  4    0.978971    0.907067    0.940532   -41.00000    0.11908    0.08037 =
         0.05370    0.01050    0.00611   -0.00430
CL3A  4    1.088693    0.844452    0.879828   -41.00000    0.13199    0.12327 =
         0.05907    0.02315    0.03321    0.00824

F1    5    0.086853    0.591296    0.583848   -51.00000    0.02038    0.04300 =
         0.08446    0.04644    0.01120    0.00033
F0    5    0.127441    0.506323    0.598402   -51.00000    0.16839    0.06893 =
         0.12689   -0.05096    0.10200   -0.03330
F01V  5    0.206584    0.567380    0.647708   -51.00000    0.03204    0.10711 =
         0.06495   -0.04503    0.00066    0.00190
F00W  5    0.078255    0.551622    0.672629   -51.00000    0.07293    0.12216 =
         0.04265    0.00108    0.02515    0.01994
C4    1   -0.014039    0.583002    0.413850   -61.00000    0.07229    0.08980 =
         0.05095    0.01543    0.01615   -0.02201
AFIX  23
H4A   2    0.025571    0.577086    0.453716   -61.00000   -1.20000
H4B   2   -0.058474    0.554929    0.409329   -61.00000   -1.20000
AFIX   0
CL6A  4    0.044857    0.576683    0.352463   -61.00000    0.08979    0.15293 =
         0.08497   -0.00989    0.03737   -0.04697
CL7A  4   -0.065066    0.646069    0.416434   -61.00000    0.12424    0.10277 =
         0.09271   -0.00917    0.02880   -0.01239

F01M  5    0.413893    0.554457    0.839786   -71.00000    0.05094    0.11463 =
         0.04335    0.00183    0.02071   -0.00477
F00G  5    0.416810    0.569535    0.941834   -71.00000    0.02640    0.04622 =
         0.03166   -0.00008   -0.00290   -0.00368
F2    5    0.331921    0.504734    0.891315   -71.00000    0.03904    0.02848 =
         0.03418    0.00081    0.00863   -0.00662
F3    5    0.296752    0.587692    0.870326   -71.00000    0.04614    0.06013 =
         0.05121    0.02192   -0.00639    0.01823
F02C  5    0.577148    0.692130    0.667815   -81.00000    0.04749    0.14634 =
         0.04940    0.03302    0.01250    0.01144
F4    5    0.585448    0.663785    0.575399   -81.00000    0.04505    0.07740 =
         0.11847   -0.06089   -0.00260   -0.00247
F5    5    0.706747    0.679760    0.641509   -81.00000    0.02877    0.08807 =
         0.05330    0.03839    0.00227    0.00390
F01E  5    0.623134    0.746755    0.603187   -81.00000    0.13928    0.04698 =
         0.08308    0.02392    0.03993    0.01830
C02P  1    0.695315    0.577528    0.507506   -91.00000    0.15616    0.07082 =
         0.03995    0.02018    0.03002    0.04294
AFIX  33
H02Z  2    0.694605    0.577975    0.462830   -91.00000   -1.50000
H19   2    0.642876    0.560476    0.515571   -91.00000   -1.50000
H20   2    0.698181    0.613989    0.523210   -91.00000   -1.50000
AFIX   0
C5    1    0.755012    0.489363    0.518825   -91.00000    0.05176    0.05398 =
         0.04003   -0.02202   -0.01098   -0.00236
AFIX  33
H5A   2    0.754757    0.487417    0.474260   -91.00000   -1.50000
H5B   2    0.797956    0.464678    0.540728   -91.00000   -1.50000
H5C   2    0.698089    0.479800    0.526829   -91.00000   -1.50000
AFIX   0
C6    1    0.860254    0.565952    0.526982   -91.00000    0.13450    0.11811 =
         0.02682   -0.01528    0.03328   -0.09618
AFIX  33
H6A   2    0.857835    0.565191    0.482114   -91.00000   -1.50000
H6B   2    0.869294    0.602489    0.541995   -91.00000   -1.50000
H6C   2    0.907824    0.543637    0.547408   -91.00000   -1.50000
AFIX   0
C7    1    0.733828    0.420597    0.737002  -101.00000    0.02281    0.02895 =
         0.02391   -0.00095    0.00039    0.00038
C0    1    0.734292    0.352388    0.657623  -101.00000    0.05082    0.03750 =
         0.05116   -0.00191   -0.00055    0.00737
AFIX  33
H0A   2    0.720427    0.315261    0.646941  -101.00000   -1.50000
H0B   2    0.700558    0.375573    0.626475  -101.00000   -1.50000
H0C   2    0.795668    0.358502    0.658722  -101.00000   -1.50000
AFIX   0
C01U  1    0.712773    0.364613    0.721236  -101.00000    0.03315    0.02340 =
         0.02509   -0.00233    0.00101    0.00011
C8    1    0.616939    0.354795    0.721628  -101.00000    0.05510    0.04065 =
         0.04245   -0.00525    0.01952    0.00037
AFIX  33
H8A   2    0.602909    0.317648    0.711169  -101.00000   -1.50000
H8B   2    0.604939    0.362549    0.762885  -101.00000   -1.50000
H8C   2    0.581957    0.377936    0.691081  -101.00000   -1.50000
AFIX   0
C01{  1    0.766153    0.329554    0.771499  -101.00000    0.06279    0.03114 =
         0.06202   -0.00926    0.02383   -0.00373
AFIX  33
H01P  2    0.753169    0.292134    0.761945  -101.00000   -1.50000
H01Q  2    0.827459    0.336018    0.772690  -101.00000   -1.50000
H01R  2    0.751806    0.338195    0.811854  -101.00000   -1.50000
AFIX   0

C9    1    0.228828    0.831163    0.744117  -111.00000    0.02515    0.03034 =
         0.02517    0.00062    0.00289    0.00011
N1    6    0.244925    0.786570    0.752427  -111.00000    0.02403    0.03073 =
         0.02429    0.00024    0.00312    0.00020
C10   1    0.211472    0.887544    0.727125  -111.00000    0.02772    0.03041 =
         0.02721    0.00135    0.00223    0.00037
C11   1    0.117028    0.899683    0.725674  -111.00000    0.03279    0.03080 =
         0.03161    0.00220    0.00096    0.00209
AFIX  33
H11A  2    0.105593    0.936959    0.714438  -111.00000   -1.50000
H11B  2    0.081514    0.876888    0.695015  -111.00000   -1.50000
H11C  2    0.103132    0.893024    0.766633  -111.00000   -1.50000
AFIX   0
C12   1    0.265330    0.922324    0.778990  -111.00000    0.03212    0.03268 =
         0.03105    0.00171    0.00382   -0.00054
AFIX  33
H12A  2    0.255077    0.959921    0.768933  -111.00000   -1.50000
H12B  2    0.248203    0.914519    0.818668  -111.00000   -1.50000
H12C  2    0.326527    0.914371    0.781934  -111.00000   -1.50000
AFIX   0
C13   1    0.239055    0.901063    0.665057  -111.00000    0.03346    0.03116 =
         0.03182    0.00193    0.00015    0.00230
AFIX  33
H13A  2    0.226818    0.938492    0.655082  -111.00000   -1.50000
H13B  2    0.300767    0.894500    0.668595  -111.00000   -1.50000
H13C  2    0.207069    0.878767    0.632137  -111.00000   -1.50000
AFIX   0

F6    5    0.792787    0.669969    0.858955  -121.00000    0.08061    0.14286 =
         0.05689   -0.00109    0.00643   -0.04993
F00J  5    0.913311    0.698175    0.837030  -121.00000    0.08448    0.08598 =
         0.05633   -0.01366    0.00721    0.00848
F7    5    0.912948    0.667766    0.932308  -121.00000    0.05808    0.09002 =
         0.12481    0.07652    0.00670   -0.01709
F8    5    0.892897    0.744291    0.888377  -121.00000    0.12667    0.07141 =
         0.08547   -0.00774   -0.01788    0.00128
HKLF 4


REM  s5837l_a.res in P2(1)/n
REM wR2 = 0.1605, GooF = S = 1.065, Restrained GooF = 1.058 for all data
REM R1 = 0.0506 for 13099 Fo > 4sig(Fo) and 0.0653 for all 17604 data
REM 1255 parameters refined using 991 restraints

END

WGHT      0.0778      9.2535

REM Highest difference peak  1.415,  deepest hole -1.567,  1-sigma level  0.089
Q1    1   0.7260  0.5464  0.7512  11.00000  0.05    1.17
Q2    1   0.1935  0.5902  0.5901  11.00000  0.05    1.02
Q3    1   1.0562  0.7939  0.8500  11.00000  0.05    0.91
Q4    1   0.7731  0.4999  0.9824  11.00000  0.05    0.83
Q5    1   0.6818  0.7464  0.6103  11.00000  0.05    0.81
Q6    1   0.6695  0.5659  0.9794  11.00000  0.05    0.81
Q7    1   0.5564  0.4434  0.8525  11.00000  0.05    0.80
Q8    1   0.2034  0.7289  0.7553  11.00000  0.05    0.80
Q9    1   0.1685  0.6784  0.9807  11.00000  0.05    0.78
Q10   1   0.7926  0.7086  0.8790  11.00000  0.05    0.76
Q11   1   0.2886  0.5417  0.8783  11.00000  0.05    0.74
Q12   1   0.1772  0.5084  0.6155  11.00000  0.05    0.72
Q13   1   0.6904  0.5174  0.7539  11.00000  0.05    0.61
Q14   1   0.7612  0.5998  0.7479  11.00000  0.05    0.58
Q15   1   0.7125  0.6627  0.6005  11.00000  0.05    0.55
Q16   1   0.9841  0.8845  0.9040  11.00000  0.05    0.54
Q17   1   0.2826  0.7383  0.5488  11.00000  0.05    0.54
Q18   1   0.2179  0.6976  0.5067  11.00000  0.05    0.53
Q19   1   0.8250  0.5101  0.7588  11.00000  0.05    0.52
Q20   1   0.3253  0.7373  0.7649  11.00000  0.05    0.50
Q21   1   0.0428  0.5482  0.5835  11.00000  0.05    0.50
Q22   1   0.2628  0.6480  0.7529  11.00000  0.05    0.49
Q23   1   0.2691  0.6613  0.9815  11.00000  0.05    0.46
Q24   1   0.0524  0.5399  0.3444  11.00000  0.05    0.45
Q25   1   0.3253  0.6788  0.7545  11.00000  0.05    0.44
Q26   1   0.8220  0.5610  0.7331  11.00000  0.05    0.43
Q27   1   0.2087  0.7380  0.7237  11.00000  0.05    0.43
Q28   1   0.3142  0.5005  0.8953  11.00000  0.05    0.42
Q29   1   0.1894  0.7283  0.9498  11.00000  0.05    0.42
Q30   1   0.0161  0.7014  0.6803  11.00000  0.05    0.42
Q31   1   0.8948  0.9130  0.8807  11.00000  0.05    0.41
Q32   1   0.2189  0.6793  0.7099  11.00000  0.05    0.41
Q33   1   0.2149  0.7333  0.7088  11.00000  0.05    0.41
Q34   1   0.1087  0.5305  0.5709  11.00000  0.05    0.40
Q35   1   0.9568  0.7017  0.9159  11.00000  0.05    0.39
Q36   1   1.0001  0.8518  0.8226  11.00000  0.05    0.39
Q37   1   0.2623  0.7637  0.7531  11.00000  0.05    0.38
;
_shelx_res_checksum                60896
_shelx_hkl_file
;
   0   0   1 0.48590 4.65735   4
   0   0   2 92482.3 5741.43   4
   0   0   3 17.8100 15.7358   4
   0   0   4 2386.67 152.848   4
   0   0   5-6.30615 24.9979   4
   0   0   6 116475. 7234.13   4
   0   0   7 19.0830 26.7678   4
   0   0   8 33291.8 2073.79   4
   0   0   9 17.3029 34.7425   4
   0   0  10 88161.5 5481.99   4
   0   0  11 57.6297 44.1345   4
   0   0  11-23.8603 52.2803   5
   0   0  12 127327. 7984.70   4
   0   0  12 129861. 7988.67   5
   0   0  13 31.3993 44.7335   4
   0   0  13 17.4326 55.5035   5
   0   0  14 59429.1 3669.53   5
   0   0  14 57611.0 3664.60   4
   0   0  14 59555.0 3669.30   1
   0   0  15-10.9546 62.7364   5
   0   0  15-26.9581 62.5035   1
   0   0  15 3.37599 53.7921   3
   0   0  15-41.0429 49.7373   4
   0   0  16 19370.7 1169.72   3
   0   0  16 21116.3 1183.06   1
   0   0  16 16741.5 1167.99  14
   0   0  16 20928.3 1183.79   5
   0   0  16 16649.1 1165.19   8
   0   0  16 18617.1 1171.64  11
   0   0  16 20198.7 1177.58   4
   0   0  17-35.8312 62.5568   3
   0   0  17-77.5519 71.4133   1
   0   0  17-19.9846 56.5976  14
   0   0  17-4.58129 61.2320  11
   0   0  17 37.1620 47.5233   8
   0   0  17-22.7266 60.4105   4
   0   0  17-52.5398 72.2537   5
   0   0  18 2477.43 174.080   3
   0   0  18 2369.79 184.579   1
   0   0  18 2072.67 165.856   8
   0   0  18 2605.88 184.113   4
   0   0  18 2441.90 187.876   5
   0   0  19 57.5288 66.7916   3
   0   0  19-14.5912 70.8917   1
   0   0  19 53.5242 66.1082   4
   0   0  19 14.8273 74.2415   5
   0   0  20 7804.21 513.505   3
   0   0  20 8033.75 528.326   5
   0   0  21 26.8555 67.2335   3
   0   0  22 29444.9 1847.57   3
   0   0  23 27.7476 62.4338   3
   0   0  24 13640.8 864.234   3
   0   0  25 2.97727 51.2576   3
   0   0  26 3881.21 254.552   3
   0   0  27 6.29662 28.2960   3
   0  -1   1 85.6767 8.68579   4
   0   1   1 91.2992 8.43129   4
   0  -1   2 81.7608 12.7854   4
   0   1   2 92.8100 12.7042   4
   0  -1   3 30.3126 17.0142   4
   0   1   3 31.1160 16.4890   4
   0   1   4 99.5415 20.7179   4
   0  -1   4 127.121 23.0190   4
   0   1   5 932.609 62.8961   4
   0  -1   5 783.887 62.3989   4
   0  -1   6 70.9733 27.7525   4
   0   1   6 41.6047 28.8224   4
   0  -1   7 471.394 46.9572   4
   0   1   7 477.207 47.5055   4
   0   1   8 473.457 48.1935   4
   0  -1   8 524.440 49.4430   4
   0   1   9 1080.03 83.2329   4
   0  -1   9 1059.04 83.5898   4
   0  -1  10 494.711 58.8082   4
   0   1  10 464.757 56.3333   4
   0   1  11 144.575 46.2579   4
   0  -1  11 131.900 47.0119   4
   0  -1  11 148.152 56.6485   5
   0   1  11 182.570 61.8804   5
   0  -1  12 2746.09 190.524   4
   0   1  12 2722.94 188.325   4
   0   1  13 886.313 82.6427   4
   0  -1  13 880.162 83.9489   4
   0   1  13 786.603 89.6065   5
   0  -1  13 841.337 87.5913   5
   0   1  14 1836.62 146.028   1
   0  -1  14 1735.77 146.643   1
   0  -1  14 2011.40 142.231   4
   0   1  14 1950.13 141.860   4
   0  -1  14 1810.50 147.570   5
   0   1  14 1671.04 145.447   5
   0   1  15 152.520 70.6342   1
   0  -1  15 247.240 69.6167   1
   0  -1  15 140.677 59.1782   3
   0   1  15 225.834 67.6780   5
   0  -1  15 179.340 67.9745   5
   0   1  15 200.098 56.5788  11
   0   1  15 260.288 59.3462   4
   0  -1  15 241.216 56.6793   4
   0  -1  16 245.736 59.3549   3
   0   1  16 280.736 71.6398   1
   0  -1  16 360.442 74.7619   1
   0   1  16 292.936 60.6582  14
   0  -1  16 232.878 56.4261  14
   0  -1  16 485.417 77.9904   5
   0   1  16 393.787 75.8776   5
   0   1  16 269.014 68.4971  11
   0  -1  16 316.452 65.6494  11
   0  -1  16 382.070 51.5845   8
   0   1  16 307.914 52.5862   8
   0   1  16 390.684 70.6314   4
   0  -1  16 321.886 66.8869   4
   0   1  17 91.8063 63.5874   3
   0   1  17 142.561 70.4594   1
   0  -1  17 38.5656 69.8909   1
   0  -1  17 59.3882 62.3412   3
   0   1  17 118.516 57.7193  14
   0   1  17-32.9261 75.0663   5
   0  -1  17 131.531 70.8570   5
   0   1  17 83.9136 47.8730   8
   0   1  17 14.2184 66.8728  11
   0  -1  17 58.9964 49.3945   8
   0   1  17 34.1799 55.0234   4
   0  -1  17 56.7291 63.7667   4
   0   1  18 401.909 73.2129   3
   0  -1  18 366.155 72.5619   3
   0  -1  18 531.219 88.2037   1
   0   1  18 381.977 73.1262  14
   0   1  18 472.575 86.1840  11
   0   1  18 392.974 63.8596   8
   0   1  18 437.234 80.9595   4
   0  -1  18 582.446 83.6308   4
   0  -1  18 544.179 90.0021   5
   0   1  19 1281.94 105.731   3
   0  -1  19 1200.02 116.566   1
   0  -1  19 965.953 103.199   3
   0   1  19 917.145 95.7297   8
   0  -1  19 960.672 106.626   4
   0  -1  19 923.771 114.629   5
   0   1  20 592.023 88.3157   3
   0  -1  20 807.752 93.0288   3
   0   1  21 102.448 67.6520   3
   0  -1  21-8.93826 67.0088   3
   0   1  22 1012.61 107.852   3
   0  -1  22 1318.22 112.241   3
   0   1  23-31.4362 63.7299   3
   0  -1  23-27.7394 62.3514   3
   0   1  24 690.037 86.7328   3
   0  -1  24 1000.27 88.6008   3
   0  -1  25 2.97597 53.4071   3
   0   1  25-29.4060 53.3805   3
   0  -1  26 478.548 57.8191   3
   0   1  26 410.345 56.5661   3
   0  -1  27 69.6737 31.5444   3
   0  -2   0 1.07388 7.95748   4
   0   2   0-2.10918 13.1178   6
   0   2   1 74432.8 4858.07   6
   0  -2   1 81115.9 4857.58   4
   0  -2   2-0.44897 13.2023   4
   0   2   2 5.21269 17.7764   6
   0  -2   3 27798.8 1728.09   4
   0  -2   4 0.76452 22.6742   4
   0  -2   5 239.661 29.6548   4
   0  -2   6 5.80486 24.7740   4
   0  -2   7 7177.20 452.664   4
   0  -2   8 16.6028 33.7626   4
   0  -2   9 11611.1 730.276   4
   0  -2  10 192.041 44.3833   4
   0  -2  11 4556.47 298.806   4
   0  -2  11 4622.77 303.385   5
   0  -2  12 42.9830 46.2317   4
   0  -2  12-3.77514 53.3215   5
   0  -2  13 49705.1 3155.30   4
   0  -2  13 51684.0 3159.19   5
   0  -2  14 28.6991 57.3332   1
   0  -2  14 20.1054 48.8391   4
   0  -2  14 81.8573 58.8816   5
   0  -2  15 17498.9 1128.35   3
   0  -2  15 19096.5 1139.35   1
   0  -2  15 18392.9 1138.77   5
   0   2  15 17056.0 1131.57  11
   0  -2  15 18323.3 1134.98   4
   0  -2  16 109.010 60.2269   3
   0  -2  16 175.670 69.5044   1
   0   2  16 46.0183 55.0246  14
   0  -2  16-5.93846 66.5025   5
   0  -2  16 88.8584 45.0540   8
   0   2  16 62.7449 64.4725  11
   0   2  16 87.7902 49.2979   8
   0  -2  16 61.3062 59.7621   4
   0  -2  17 5398.50 329.959   1
   0  -2  17 5066.78 315.642   3
   0   2  17 4115.55 316.308  14
   0  -2  17 5216.69 329.415   5
   0   2  17 4743.39 321.513  11
   0   2  17 4159.68 310.823   8
   0  -2  17 5109.73 323.703   4
   0  -2  18-8.34676 63.9894   3
   0  -2  18 34.2182 73.4371   1
   0   2  18 61.0522 65.5994  14
   0  -2  18-35.0503 75.0485   5
   0   2  18-62.8919 73.0071  11
   0   2  18 3.84072 53.6482   8
   0  -2  18-18.5573 67.2930   4
   0  -2  19 7600.51 465.952   3
   0  -2  19 7767.26 480.534   1
   0   2  19 6573.06 465.661  14
   0   2  19 7212.69 471.162  11
   0   2  19 6334.69 460.163   8
   0  -2  19 7533.84 476.300   4
   0  -2  19 7693.65 481.047   5
   0   2  20 151.013 58.8352   8
   0  -2  20 129.099 66.5561   3
   0  -2  21 2371.02 178.241   3
   0  -2  22 25.4545 63.8765   3
   0  -2  23 3690.09 252.487   3
   0  -2  24 108.020 60.7378   3
   0  -2  25 9458.14 601.964   3
   0  -2  26-4.57306 41.4695   3
   0   2 -27 1317.32 96.3265  13
   0  -2  27 1697.29 101.123   3
   0   3   0-10.1442 18.8337   6
   0  -3   0 10.0744 12.1230   4
   0  -3   1 41.2349 14.6240   4
   0   3   1 25.9881 14.2231   4
   0   3   1 15.6055 21.6931   6
   0   3  -1 5.22983 20.4483   6
   0  -3   2 77.9578 19.5848   4
   0   3   2 53.2309 16.9955   4
   0   3   2 72.6994 24.3540   6
   0  -3   3 761.964 55.3585   4
   0   3   3 771.316 59.3729   6
   0  -3   4-5.93157 23.4233   4
   0  -3   5 71.7400 27.2214   4
   0  -3   6 1672.52 113.310   4
   0  -3   7 29.0461 29.4412   4
   0  -3   8 30.7293 30.5916   4
   0  -3   9 5522.43 355.127   4
   0  -3  10 174.302 41.2421   4
   0  -3  10 100.433 53.2457   5
   0   3  10 114.192 56.0450   5
   0  -3  11 3702.68 255.378   4
   0   3  11 4050.91 260.855   5
   0  -3  12 1157.34 108.848   5
   0   3  12 1435.55 112.270   5
   0  -3  13 515.373 67.9915   4
   0   3  13 701.819 78.7845   5
   0  -3  13 454.495 72.7486   5
   0  -3  14 3894.84 281.089   5
   0   3  14 4489.82 284.942   1
   0  -3  14 3996.75 281.476   1
   0  -3  14 4076.99 276.916   4
   0   3  15 1520.74 122.300   3
   0  -3  15 1688.23 134.651   1
   0   3  15 1789.58 135.629   1
   0   3  15 1401.60 125.345  14
   0  -3  15 1472.84 132.906   5
   0   3  15 1416.70 131.692   5
   0   3  15 1407.59 126.027  11
   0   3  15 1285.97 115.512   8
   0  -3  15 1671.11 125.475   4
   0   3  16 7.42040 52.0420   3
   0  -3  16-23.1552 57.4924   1
   0   3  16-17.9430 61.6073   1
   0  -3  16 25.1346 49.8856   3
   0   3  16-22.1171 57.5980  14
   0  -3  16 35.4785 63.3086   5
   0   3  16-12.2209 63.5698   5
   0   3  16 13.8712 67.0141  11
   0   3  16 74.1669 50.4703   8
   0  -3  16 20.4586 52.8169   4
   0  -3  17 37.8102 68.1742   1
   0  -3  17 116.352 61.6566   3
   0   3  17 170.973 64.3200   3
   0   3  17 83.9781 70.5070   1
   0   3  17 33.0841 65.1781  14
   0   3  17 72.7043 73.2509   5
   0  -3  17 83.8060 69.2528   5
   0   3  17 45.3351 69.9193  11
   0   3  17 121.224 52.5724   8
   0   3  17 126.493 59.3477   4
   0  -3  17 79.2688 60.6047   4
   0  -3  18 925.009 101.483   1
   0  -3  18 749.825 88.1742   3
   0   3  18 838.169 90.0862   3
   0   3  18 912.697 98.9815   1
   0   3  18 568.659 91.8744  14
   0   3  18 767.957 102.353   5
   0  -3  18 880.019 102.193   5
   0   3  18 706.267 85.8090   8
   0   3  18 678.799 101.752  11
   0  -3  18 904.587 99.8072   4
   0   3  18 904.281 96.0853   4
   0  -3  19 2539.50 204.101   1
   0   3  19 2865.83 194.086   3
   0   3  19 2847.21 204.789   1
   0  -3  19 2505.89 191.163   3
   0   3  19 2404.98 193.241  14
   0   3  19 2388.34 198.684  11
   0   3  19 2526.41 185.799   8
   0   3  19 2782.50 200.172   4
   0  -3  19 2409.79 197.230   4
   0  -3  19 2561.20 204.830   5
   0   3  19 2691.68 206.029   5
   0   3  20 2909.13 215.683   8
   0   3  20 3280.93 221.539   3
   0   3  21 268.653 75.0368   3
   0  -3  21 266.368 72.5010   3
   0  -3  22 1411.95 132.766   3
   0   3  22 1749.29 132.160   3
   0  -3  23 554.873 75.1551   3
   0   3  23 316.363 71.6431   3
   0   3  24 2546.88 180.864   3
   0  -3  25 1839.84 134.493   3
   0   3  25 1749.70 132.871   3
   0  -3  26 43.9498 40.7936   3
   0   3  26-6.37687 39.8551   3
   0   3 -27 139.971 24.1251  13
   0   3  27 194.454 29.3469   3
   0   4   0 529.199 33.8941   6
   0  -4   0 189.212 26.7019   4
   0   4   1-2.18750 16.9400   4
   0   4   1 36.4895 28.4979   6
   0  -4   1 10.7163 7.98834   5
   0   4  -1-6.00582 26.8006   6
   0  -4   1 7.65157 19.3469   4
   0   4   1 0.43701 9.21004   5
   0   4   2 5378.67 336.300   4
   0   4   2 5128.49 338.637   6
   0  -4   2 5515.23 336.867   4
   0  -4   3 31.6258 24.1823   4
   0   4   3-32.3705 21.1100   4
   0   4   3-25.4681 32.1732   6
   0   4   4 20272.8 1280.01   4
   0  -4   4 21592.8 1280.56   4
   0   4   4 19677.0 1281.65   6
   0  -4   5 73.7953 28.1070   4
   0   4   5 49.7404 26.0441   4
   0  -4   6 4292.84 273.704   4
   0   4   6 4299.32 273.471   4
   0   4   7-7.36245 28.3729   4
   0  -4   7-16.8670 29.4601   4
   0  -4   8 26721.6 1725.15   4
   0   4   8 28642.7 1725.42   4
   0  -4   9 35.1212 37.2145   4
   0   4   9 132.607 40.7369   4
   0  -4  10 1318.01 103.163   4
   0   4  10 1380.63 103.780   4
   0  -4  10 1446.36 108.446   5
   0   4  10 1422.21 110.819   5
   0  -4  11 44.0364 41.2025   4
   0   4  11 44.0276 41.7780   4
   0   4  11 35.2833 54.7130   5
   0  -4  11 129.355 51.3768   5
   0   4  12 657.861 65.1608   4
   0  -4  12 555.107 63.2988   4
   0   4  12 570.179 73.1010   5
   0  -4  12 508.434 69.3319   5
   0  -4  13 58.7295 52.9616   5
   0   4  13 135.028 59.1481   5
   0   4  13 155.375 46.6587   4
   0  -4  13 187.799 52.5917   4
   0   4  13 169.401 57.2228   1
   0  -4  13 128.829 53.4364   1
   0   4  14 31126.5 1911.88   5
   0  -4  14 29865.5 1909.16   5
   0   4  14 32294.9 1912.07   1
   0  -4  14 30626.5 1909.53   1
   0   4  14 29700.2 1906.38   4
   0  -4  14 29469.9 1906.34   4
   0  -4  15 9.25004 53.0824   4
   0   4  15 37.2164 52.0799   4
   0  -4  15 42.0906 51.5869   3
   0   4  15 81.9760 63.9769   1
   0   4  15-47.7523 51.7728   3
   0  -4  15 20.7530 57.0836   1
   0   4  15 38.6353 53.9354  14
   0   4  15-11.1287 66.3940   5
   0  -4  15 68.6564 63.2523   5
   0   4  15-73.3860 63.3603  11
   0   4  15 37.6537 52.0778   8
   0  -4  16 2158.90 157.488   3
   0   4  16 2413.98 172.052   1
   0   4  16 2153.59 158.759   3
   0  -4  16 2232.34 168.103   1
   0   4  16 1949.53 165.684  14
   0   4  16 2423.60 174.092   5
   0  -4  16 2356.39 170.819   5
   0   4  16 1988.98 156.100   8
   0   4  16 1875.93 164.846  11
   0   4  16 2238.72 166.286   4
   0  -4  16 2206.18 166.173   4
   0   4  17-47.5279 58.7106   3
   0   4  17-64.6275 71.1048   1
   0  -4  17 43.7921 65.5709   1
   0  -4  17-3.83349 55.5717   3
   0   4  17-79.4358 66.9499  14
   0  -4  17-69.9124 68.9970   5
   0   4  17-26.2687 66.6247   5
   0   4  17-7.90815 57.6813   8
   0   4  17 10.3322 66.9570  11
   0  -4  17 50.9958 60.3915   4
   0   4  17-5.74281 61.2077   4
   0   4  18 2403.77 180.922   1
   0  -4  18 2365.06 179.693   1
   0   4  18 2242.39 167.767   3
   0  -4  18 2107.84 165.464   3
   0   4  18 2059.43 176.101  14
   0  -4  18 2309.10 179.641   5
   0   4  18 2493.51 184.149   5
   0   4  18 2315.07 177.013  11
   0   4  18 2053.79 165.247   8
   0  -4  18 2230.51 174.861   4
   0   4  18 2511.14 178.956   4
   0   4  19 106.430 73.2915   1
   0  -4  19 8.49104 65.8603   3
   0   4  19-120.207 68.1294   3
   0  -4  19 126.898 74.9738   1
   0   4  19 68.7189 73.8646  14
   0   4  19 187.643 77.1109   5
   0  -4  19-64.2292 72.7906   5
   0   4  19-11.5005 76.1792  11
   0   4  19 80.6064 60.5745   8
   0   4  19 26.4098 62.8860   4
   0  -4  19 12.9531 62.5880   4
   0   4  20 8427.86 573.079  14
   0   4  20 9035.86 578.150  11
   0   4  20 8486.67 567.986   8
   0  -4  20 8836.69 569.221   3
   0   4  20 9326.59 570.271   3
   0   4  21 60.4289 59.4236   8
   0  -4  21 132.437 68.1819   3
   0   4  21 67.7208 66.6279   3
   0   4  22 2910.27 210.256   3
   0  -4  22 3032.17 211.567   3
   0  -4  23 63.9068 58.0529   3
   0   4  23-10.9621 57.6157   3
   0  -4  24 4639.84 313.298   3
   0   4  24 4846.99 312.827   3
   0  -4  25 145.237 51.4224   3
   0   4  25 71.0603 46.8503   3
   0   4  26 1412.93 102.073   3
   0  -4  26 1390.30 102.385   3
   0   5   0 39.5365 30.9848   6
   0  -5   0 9.40562 21.1366   4
   0   5   1 50.9576 33.9030   6
   0   5  -1-1.07072 30.1671   6
   0   5   1 15.3669 8.69572   5
   0  -5   1 3.60270 22.7034   4
   0   5   1 14.0500 20.2635   4
   0   5   1 10.8434 8.25260   1
   0  -5   2 173.841 30.9191   4
   0   5   2 253.870 27.9854   4
   0  -5   2 195.504 20.7166   5
   0   5  -2 166.003 38.9742   6
   0   5   2 212.763 39.6738   6
   0   5   2 244.669 22.7516   5
   0  -5   4 130.466 28.9783   4
   0   5   4 111.155 25.2248   4
   0   5   4 83.9122 36.4473   6
   0   5   5 92.6009 26.4160   4
   0  -5   5 83.1870 27.5157   4
   0   5   5 133.099 40.3869   6
   0   5   6 2767.77 180.656   4
   0   5   8-5.38442 36.2311   4
   0  -5   8-20.5722 34.1749   4
   0   5   9 4227.72 282.226   4
   0  -5   9 4190.00 283.532   5
   0   5   9 4661.14 286.942   5
   0  -5  10 66.3505 40.8582   4
   0   5  10 53.8233 41.1079   4
   0   5  10 99.3920 52.1826   5
   0  -5  10 63.7823 48.1434   5
   0  -5  11 3340.15 229.321   4
   0   5  11 3504.16 228.723   4
   0   5  11 3515.31 235.000   5
   0  -5  11 3273.65 230.673   5
   0  -5  12 611.793 67.8285   4
   0   5  12 596.696 67.4987   4
   0   5  12 653.758 74.6803   5
   0  -5  12 540.075 71.3858   5
   0  -5  13 280.857 59.0821   5
   0   5  13 350.646 63.1313   5
   0  -5  13 246.336 55.8441   4
   0   5  13 352.697 56.6391   4
   0  -5  13 270.782 57.1008   1
   0   5  13 303.578 61.5355   1
   0   5  14 15.0557 54.7273   5
   0  -5  14-4.66166 52.9572   5
   0  -5  14 64.5450 51.2814   1
   0   5  14-9.92398 55.5468   1
   0  -5  14 16.5763 44.4799   4
   0   5  14 12.5049 50.8443   4
   0  -5  15 1581.77 132.931   3
   0   5  15 1806.75 148.136   1
   0   5  15 2092.72 138.549   3
   0  -5  15 1712.24 145.824   1
   0   5  15 1629.56 142.487  14
   0   5  15 1860.68 148.630   5
   0  -5  15 1715.78 145.061   5
   0   5  15 1731.03 135.164   8
   0   5  15 1576.48 140.424  11
   0   5  15 1940.53 141.321   4
   0  -5  16 226.775 66.7843   4
   0   5  16 183.286 62.6805   4
   0  -5  16 124.222 62.6319   1
   0  -5  16 136.145 51.2420   3
   0   5  16 172.822 60.6111   3
   0   5  16 136.775 65.1618   1
   0   5  16 175.645 70.3296  14
   0  -5  16 144.441 60.0356   5
   0   5  16 109.561 66.5124   5
   0   5  16 151.703 71.1670  11
   0   5  16 210.134 60.9516   8
   0  -5  17 90.3342 58.5188   3
   0   5  17 180.165 60.0904   3
   0   5  17 121.546 66.0471   1
   0  -5  17 172.162 70.7377   1
   0   5  17 218.126 77.1542  14
   0  -5  17 182.689 70.8211   5
   0   5  17 104.898 66.9755   5
   0   5  17 185.851 57.8850   8
   0   5  17 111.173 72.2898  11
   0  -5  17 129.677 63.7860   4
   0   5  17 167.231 64.6627   4
   0  -5  18-6.59344 63.1391   1
   0   5  18 12.3685 60.3578   3
   0  -5  18-24.0744 57.0363   3
   0   5  18 54.1891 64.6758   1
   0   5  18-10.8510 73.1531  14
   0  -5  18 46.9116 67.8035   5
   0   5  18-27.5476 67.6522   5
   0   5  18-12.9198 59.4979   8
   0   5  18 33.7725 79.1613  11
   0  -5  18-78.7423 69.2255   4
   0   5  18-55.9523 67.6350   4
   0  -5  19 816.453 97.0086   3
   0   5  19 1148.03 113.227   1
   0  -5  19 931.560 109.156   1
   0   5  19 951.015 99.0057   3
   0   5  19 808.920 107.126  14
   0   5  19 1041.71 113.446   5
   0  -5  19 824.087 108.090   5
   0   5  19 794.767 110.692  11
   0   5  19 932.243 98.7621   8
   0   5  19 879.748 100.074   4
   0  -5  19 1052.33 107.638   4
   0   5  20 857.869 107.588  14
   0   5  20 1008.05 116.707  11
   0   5  20 974.860 97.8064   8
   0  -5  20 1004.44 101.180   3
   0   5  20 925.832 100.159   3
   0   5  21 45.1033 59.1536   8
   0  -5  21 58.3417 64.6428   3
   0   5  21 70.1302 62.1235   3
   0  -5  22 122.829 61.4622   3
   0   5  22 92.7023 62.5966   3
   0  -5  23 97.4623 61.1459   3
   0   5  23 59.4253 55.5353   3
   0   5  24 42.3217 50.5443   3
   0  -5  24 3.14681 51.5489   3
   0   5  25 1206.87 93.6727   3
   0  -5  25 1119.88 95.3517   3
   0  -5  26-1.85433 34.7036   3
   0   5  26-3.58754 33.7233   3
   0   6   0 340.615 44.2751   6
   0  -6   0 252.189 30.2443   4
   0   6   1 541224. 33390.7   4
   0  -6   1 543417. 33390.9   4
   0   6   1 533036. 33393.1   6
   0   6  -1 528816. 33392.9   6
   0   6   2 25.1514 13.7236   1
   0  -6   2 12.2506 12.6098   1
   0   6   2-14.9969 22.3548   4
   0  -6   2 4.78255 24.2665   4
   0   6   2-0.43998 14.1407   5
   0   6   2 26.9160 39.6048   6
   0  -6   2-0.37588 12.3232   5
   0   6  -2-6.68482 33.9302   6
   0   6   3 15780.4 958.546   4
   0  -6   3 15973.1 959.387   4
   0   6   3 15237.9 961.655   6
   0  -6   3 14505.1 956.764   5
   0   6   3 15861.9 957.595   5
   0  -6   4 31.6634 28.6892   4
   0   6   4-11.4889 23.8610   4
   0   6   4-6.82449 36.6797   6
   0   6   5 22670.5 1392.18   4
   0  -6   5 22049.8 1392.75   4
   0   6   5 22232.9 1395.35   6
   0   6   6 52.8471 28.0379   4
   0  -6   6 81.7801 32.7624   4
   0   6   6-6.09936 44.0212   6
   0  -6   7 30266.1 1924.20   4
   0   6   7 31558.6 1923.91   4
   0  -6   7 29199.2 1923.72   5
   0   6   7 32936.2 1925.98   5
   0  -6   8 133.351 41.0700   4
   0   6   8 148.113 39.3037   4
   0   6   8 86.4235 46.4823   5
   0  -6   8 123.390 41.1900   5
   0   6   9 8116.34 529.910   4
   0  -6   9 8445.94 530.517   4
   0  -6   9 8150.32 530.711   5
   0   6   9 8856.77 533.575   5
   0  -6  10 5.11395 39.0553   4
   0   6  10 25.1191 39.7882   4
   0   6  10 55.8718 49.8810   5
   0  -6  10 21.8355 42.0180   5
   0   6  11 27323.8 1670.38   4
   0  -6  11 25466.9 1669.93   4
   0   6  11 27646.7 1673.71   5
   0  -6  11 26575.1 1671.20   5
   0  -6  12 85.8755 49.1025   1
   0   6  12 67.6152 51.3313   1
   0  -6  12 82.5272 43.6511   4
   0   6  12 95.7794 45.2422   4
   0   6  12 100.407 56.5112   5
   0  -6  12 90.0621 48.5855   5
   0  -6  13 15666.4 1014.62   1
   0   6  13 16322.0 1017.50   1
   0  -6  13 15265.2 1012.70   4
   0   6  13 16814.4 1013.99   4
   0  -6  13 15798.0 1015.03   5
   0   6  13 16570.5 1018.00   5
   0  -6  14-40.9377 50.9125   1
   0   6  14-34.6458 56.1007   1
   0   6  14 30.1347 58.7880   5
   0  -6  14-13.8430 52.1944   5
   0   6  14 8.29615 56.8232  11
   0  -6  14 46.0842 49.6075   4
   0   6  14 38.0365 49.2763   4
   0  -6  15 14846.1 1015.07   3
   0   6  15 17756.9 1029.14   1
   0  -6  15 16336.4 1025.32   1
   0   6  15 16129.9 1017.33   3
   0   6  15 15426.8 1023.38  14
   0  -6  15 15751.8 1024.84   5
   0   6  15 17829.6 1029.69   5
   0   6  15 15548.2 1019.16   8
   0   6  15 16347.9 1023.62  11
   0  -6  15 16303.7 1023.63   4
   0   6  15 16972.8 1024.75   4
   0  -6  16-46.3554 53.7360   4
   0   6  16-15.8269 56.1073   4
   0   6  16 18.2200 50.9946   3
   0  -6  16 5.57706 56.2985   1
   0  -6  16 78.9337 49.8890   3
   0   6  16 23.6833 56.5527   1
   0   6  16-5.09753 65.2318  14
   0   6  16 120.369 63.8504   5
   0  -6  16 90.6720 59.2635   5
   0   6  16-15.0449 62.9100  11
   0   6  16 40.8597 52.9722   8
   0   6  17 1855.44 144.695   3
   0   6  17 1990.28 156.716   1
   0  -6  17 1912.33 153.745   1
   0  -6  17 1641.78 140.738   3
   0   6  17 1962.52 156.617  14
   0  -6  17 1746.86 153.164   5
   0   6  17 2099.74 158.932   5
   0   6  17 1939.37 146.243   8
   0   6  17 1899.11 153.247  11
   0  -6  17 1655.36 145.494   4
   0   6  17 2095.12 152.248   4
   0  -6  18 3.91150 57.1056   3
   0   6  18-28.2772 56.9456   3
   0   6  18 79.7712 64.6251   1
   0  -6  18 57.9459 65.6955   1
   0   6  18 95.7031 80.1671  14
   0   6  18 108.250 70.7743   5
   0  -6  18 32.7511 64.0382   5
   0   6  18 49.0130 63.9689   8
   0   6  18 28.5840 81.7281  11
   0  -6  18 23.9150 56.1326   4
   0   6  18 68.1679 57.1129   4
   0   6  19 4149.64 283.914  14
   0  -6  19 3969.61 272.669   3
   0   6  19 4074.82 274.254   3
   0   6  19 3986.50 285.635  11
   0   6  19 3969.54 276.191   8
   0   6  20 33.2769 74.1382  14
   0  -6  20 65.6486 59.4912   3
   0   6  20-61.7786 62.6717   3
   0   6  20 79.2807 65.7728   8
   0   6  20 47.4196 80.8702  11
   0   6  21 14465.5 929.360  14
   0   6  21 14043.9 923.599   8
   0   6  21 15067.5 923.939   3
   0  -6  21 14667.5 923.437   3
   0   6  22 56.1782 54.4964   8
   0  -6  22 49.2021 59.6602   3
   0   6  22 133.219 58.7772   3
   0  -6  23 15076.9 939.906   3
   0   6  23 14681.1 938.951   3
   0  -6  24-38.3899 49.8742   3
   0   6  24 19.8396 47.9120   3
   0   6  25 4737.46 312.590   3
   0  -6  25 4946.59 313.593   3
   0   6 -26 12.5458 26.4902  13
   0  -6  26-11.0897 30.2570   3
   0   6  26 26.4705 30.0198   3
   0   7   0-10.6709 39.0406   6
   0   7   1 193.673 29.5068   4
   0  -7   1 191.669 31.3290   4
   0   7   1 229.976 41.7423   6
   0   7  -1 224.460 43.1898   6
   0   7   2 37.9118 41.0926   6
   0  -7   2 25.1226 27.8836   4
   0   7  -2 15.6320 38.2499   6
   0   7   2 37.8002 21.3958   4
   0  -7   2 26.5719 11.2120   1
   0   7   2 41.1864 12.5835   1
   0  -7   3 1585.05 113.817   5
   0   7   3 1776.78 125.217   6
   0  -7   3 1901.69 119.793   4
   0   7   3 1937.99 119.075   4
   0  -7   3 1835.33 113.911   1
   0  -7   4 90.5419 30.8420   4
   0   7   4 52.6867 26.7596   4
   0   7   4 101.815 24.1633   5
   0   7   4 42.6710 42.4652   6
   0  -7   4 82.6989 20.5990   5
   0   7   5 3312.56 201.042   4
   0   7   5 2894.49 200.635   5
   0   7   5 3083.99 207.645   6
   0   7   6 3196.22 206.617   4
   0  -7   6 3160.09 205.306   5
   0   7   6 2928.60 213.809   6
   0  -7   6 3338.47 208.972   4
   0   7   7 175.503 37.9707   4
   0  -7   7 175.973 40.8555   4
   0   7   7 198.030 42.5218   5
   0  -7   7 140.083 33.6475   5
   0   7   8 462.868 50.6459   4
   0  -7   8 412.269 54.4055   4
   0  -7   8 442.149 51.3276   5
   0   7   8 423.587 55.9146   5
   0   7   9 1177.37 89.2424   4
   0  -7   9 994.835 89.3515   4
   0  -7   9 1052.22 89.4105   5
   0   7   9 1293.57 95.2504   5
   0   7  10 3146.37 193.873   4
   0  -7  10 2729.42 194.286   4
   0  -7  10 2638.54 192.529   5
   0   7  11 1646.11 132.692   5
   0  -7  11 1519.82 127.647   5
   0  -7  11 1706.29 128.629   4
   0   7  11 1989.01 129.826   4
   0  -7  11 1614.59 128.005   1
   0   7  11 1908.96 134.339   1
   0  -7  12 728.198 85.0012   5
   0   7  12 856.615 90.4112   5
   0   7  12 1043.48 84.5726   4
   0  -7  12 1033.67 84.9058   4
   0  -7  12 864.197 85.9311   1
   0   7  12 1024.71 93.0557   1
   0   7  13 4345.26 296.536   5
   0  -7  13 3928.44 292.135   5
   0  -7  13 4120.83 292.473   1
   0   7  13 4615.74 297.551   1
   0  -7  13 4331.39 291.049   4
   0   7  13 4812.00 292.860   4
   0  -7  14 727.087 80.6537   4
   0   7  14 1039.91 86.6919   4
   0  -7  14 816.533 83.7207   1
   0   7  14 906.174 88.1448   1
   0   7  14 590.916 88.9872  14
   0   7  14 991.290 92.9912   5
   0  -7  14 524.271 79.0335   5
   0   7  14 694.659 89.5664  11
   0   7  14 620.032 80.9063   8
   0  -7  15 210.462 56.0781   4
   0   7  15 345.605 63.2536   4
   0  -7  15 133.878 59.4468   1
   0   7  15 306.177 68.1745   1
   0   7  15 240.188 57.7791   3
   0  -7  15 230.942 54.9378   3
   0   7  15 217.486 70.9716  14
   0  -7  15 243.562 64.7951   5
   0   7  15 307.952 69.1386   5
   0   7  15 221.737 69.5236  11
   0   7  15 205.048 58.4375   8
   0   7  16 1581.56 144.810   1
   0  -7  16 1602.40 130.689   3
   0   7  16 1795.60 135.249   3
   0  -7  16 1507.25 139.758   1
   0   7  16 1719.58 151.411  14
   0  -7  16 1592.22 139.625   5
   0   7  16 1660.59 145.969   5
   0  -7  16 1737.73 138.240   4
   0   7  16 1705.84 144.380  11
   0   7  16 1775.95 137.132   8
   0   7  16 2003.28 141.524   4
   0  -7  17 39.1545 53.5727   4
   0   7  17 11.5127 56.2422   4
   0  -7  17-14.4526 50.2052   3
   0   7  17 15.2306 53.0524   3
   0   7  17 62.3265 58.9938   1
   0  -7  17-29.5780 58.1192   1
   0   7  17-84.0233 77.8231  14
   0  -7  17 90.2142 64.0974   5
   0   7  17 88.7506 64.1447   5
   0   7  17 5.50622 71.1345  11
   0   7  17 17.9371 64.5021   8
   0  -7  18-45.6635 56.8071   3
   0   7  18 19.5441 67.1028   1
   0  -7  18 31.4019 60.4901   1
   0   7  18-78.9707 62.3041   3
   0   7  18 5.79046 78.8709  14
   0  -7  18-31.7933 64.8341   5
   0   7  18-6.59849 67.7948   5
   0   7  18-11.5877 80.4885  11
   0   7  18 69.0537 67.4788   8
   0  -7  18 101.294 56.5594   4
   0   7  18 61.1538 62.5135   4
   0   7  19 64.1401 82.5457  14
   0  -7  19 117.609 61.0888   3
   0   7  19 60.0901 59.6725   3
   0   7  19 172.189 84.3781  11
   0   7  19 198.070 70.0403   8
   0   7  20 62.2992 79.3256  14
   0   7  20 59.6357 58.2730   3
   0  -7  20-3.94913 58.4552   3
   0   7  20-65.1428 81.0079  11
   0   7  20-58.1876 64.7038   8
   0   7  21 1192.01 124.468  14
   0   7  21 1316.59 117.322   8
   0   7  21 1221.85 114.313   3
   0  -7  21 1541.60 116.617   3
   0   7  22 1330.08 115.684   8
   0  -7  22 1271.55 117.661   3
   0   7  22 1525.68 114.900   3
   0  -7  23 2256.77 163.089   3
   0  -7  24 105.476 49.2821   3
   0   7  24 122.497 48.2488   3
   0   7  25 52.1701 37.9071   3
   0  -7  25 22.7123 37.4572   3
   0   7 -26 94.9918 27.7124  13
   0   8   0 157619. 9768.28   4
   0   8   0 156761. 9771.83   6
   0   8   1 99.3581 27.0383   4
   0   8   1 97.6135 42.5702   6
   0  -8   1 117.396 27.1865   4
   0   8  -1 123.814 40.9716   6
   0   8   2 8758.59 538.334   4
   0   8   2 8375.95 542.874   6
   0  -8   2 8707.61 539.250   4
   0   8  -2 8315.21 542.071   6
   0  -8   3 28.4729 30.0524   4
   0  -8   3 12.6959 14.6289   5
   0   8   3 24.2182 40.8694   6
   0   8   3-2.59399 16.3921   5
   0   8   3 25.0436 23.8991   4
   0  -8   3 4.85905 13.8342   1
   0   8   3 23.4262 15.6673   1
   0   8   4 5629.96 345.017   5
   0  -8   4 5302.33 347.884   4
   0   8   4 5549.37 352.488   6
   0  -8   4 5125.03 343.950   5
   0   8   4 5959.76 347.025   4
   0   8   4 5935.60 345.131   1
   0  -8   4 5180.18 343.869   1
   0   8   5 127.753 29.9723   5
   0  -8   5 99.0757 25.6424   5
   0   8   5 179.483 50.7776   6
   0  -8   5 166.367 37.3543   4
   0   8   5 208.447 31.7449   4
   0   8   5 131.694 29.3141   1
   0  -8   5 116.297 25.8983   1
   0  -8   6 1525.86 110.820   5
   0   8   6 1984.77 126.337   6
   0  -8   6 1588.78 115.809   4
   0   8   6 1848.05 114.051   5
   0   8   6 1554.92 113.465   4
   0   8   6 1818.89 113.862   1
   0  -8   6 1550.40 111.105   1
   0  -8   7-3.24760 31.1947   5
   0   8   7 9.62087 36.9360   5
   0   8   7 57.4528 35.1805   4
   0  -8   7-10.1214 36.0578   4
   0  -8   7 4.87744 30.3872   1
   0   8   8 334.756 46.9703   5
   0  -8   8 242.967 41.1114   5
   0  -8   8 280.244 45.5400   4
   0   8   8 316.745 44.7458   4
   0   8   8 404.420 47.5398   1
   0  -8   8 273.554 42.2887   1
   0  -8   9 52.9304 36.5138   5
   0   8   9 45.7025 42.7723   5
   0   8   9 93.4688 38.8708   4
   0  -8   9 47.1189 39.2341   4
   0  -8   9 50.2683 37.0162   1
   0   8   9 85.1558 42.2082   1
   0   8  10 26355.9 1614.00   5
   0  -8  10 24783.9 1611.23   5
   0   8  10 26486.3 1612.16   4
   0  -8  10 24950.2 1611.83   4
   0  -8  10 25562.9 1611.58   1
   0   8  10 26823.7 1614.23   1
   0  -8  11 308.006 53.1419   5
   0   8  11 325.155 59.6168   5
   0   8  11 450.683 56.4668   4
   0  -8  11 430.222 55.6516   4
   0   8  11 314.346 56.3076   1
   0  -8  11 334.970 52.9276   1
   0  -8  12 10351.8 697.003   5
   0   8  12 11747.3 701.532   5
   0  -8  12 10119.2 696.293   4
   0   8  12 11647.0 698.403   4
   0   8  12 11662.9 700.822   1
   0  -8  12 10705.4 697.120   1
   0   8  13 26.8684 51.9056   5
   0  -8  13 31.9656 45.8534   5
   0  -8  13-27.3715 43.8622   1
   0   8  13 21.9018 49.3428   1
   0  -8  13 7.69560 45.6504   4
   0   8  13 3.90088 45.2162   4
   0   8  14 309.947 56.2820   4
   0  -8  14 408.623 60.3941   4
   0   8  14 384.588 57.6092   3
   0   8  14 285.961 60.1031   1
   0  -8  14 346.511 60.8718   1
   0  -8  14 301.491 51.2948   3
   0   8  14 559.021 78.1553  14
   0  -8  14 386.108 62.0068   5
   0   8  14 481.434 68.3159   5
   0   8  14 429.260 68.8706  11
   0   8  14 485.388 68.3697   8
   0  -8  15 136.812 55.7194   4
   0   8  15 164.145 55.6843   4
   0   8  15 65.6481 50.5858   3
   0   8  15 100.918 59.2098   1
   0  -8  15 117.441 48.7964   3
   0  -8  15 87.7171 54.4866   1
   0   8  15 82.3995 72.2540  14
   0  -8  15 39.9597 55.1146   5
   0   8  15 43.5750 59.6547   5
   0   8  15 58.1971 60.9755  11
   0   8  15 92.9725 57.2560   8
   0  -8  16 3199.27 225.987   1
   0   8  16 3003.55 227.651   1
   0  -8  16 3123.82 215.761   3
   0   8  16 3170.92 218.256   3
   0   8  16 2899.25 228.715  14
   0  -8  16 3274.77 225.961   4
   0   8  16 3287.75 230.038   5
   0  -8  16 3264.79 226.925   5
   0   8  16 3106.24 222.503   8
   0   8  16 3283.31 229.698  11
   0   8  16 3311.34 227.271   4
   0  -8  17 83.1774 58.1130   4
   0   8  17 109.048 62.7112   4
   0   8  17 85.3815 61.0292   1
   0   8  17 33.4458 53.8085   3
   0  -8  17 5.75867 56.2455   1
   0  -8  17 3.50789 51.5791   3
   0   8  17 57.7458 82.0745  14
   0  -8  17 64.1654 59.3097   5
   0   8  17 154.523 66.7576   5
   0   8  17 89.4864 78.3366  11
   0   8  17 106.878 61.4896   8
   0  -8  18 3207.59 228.164   3
   0   8  18 3789.01 243.784   1
   0   8  18 3536.92 231.054   3
   0  -8  18 3525.91 240.970   1
   0   8  18 3504.62 245.311  14
   0  -8  18 3059.10 235.766   4
   0   8 -18 2766.27 230.465   6
   0   8  18 3501.74 246.050  11
   0   8  18 3269.24 234.932   8
   0   8  18 3612.46 240.801   4
   0   8  19 53.3006 78.5502  14
   0  -8  19 18.8262 53.8015   3
   0   8  19-57.9802 58.8619   3
   0   8  19 5.93662 77.9007  11
   0   8  19 4.69416 63.8446   8
   0   8  20 5275.89 386.039  14
   0  -8  20 5792.79 376.113   3
   0   8  20 5826.61 375.993   3
   0   8  20 5659.30 380.118   8
   0   8  20 6038.34 390.639  11
   0   8  21 63.5436 77.1951  14
   0   8  21 179.569 64.4989   8
   0   8  21 106.757 79.7748  11
   0   8  21 125.560 58.7531   3
   0  -8  21 162.055 59.6156   3
   0   8  22 2760.67 190.763   8
   0   8  22 2658.74 187.674   3
   0  -8  22 2640.67 187.300   3
   0  -8  23 289.872 55.9803   3
   0   8  23 174.379 52.0479   3
   0  -8  24 4048.86 267.491   3
   0   8  24 4124.99 267.194   3
   0   8  25 28.7569 31.4902   3
   0  -8  25-17.0002 33.1686   3
   0   9   0-2.02783 39.2932   6
   0   9   0 18.3415 22.8757   4
   0  -9   1 2554.58 168.382   4
   0   9   1 2679.84 175.223   6
   0   9   1 2502.60 166.397   4
   0   9  -2 2654.14 191.019   6
   0   9   2 3116.43 193.742   6
   0   9   2 2806.63 184.518   4
   0  -9   3 1710.62 124.526   4
   0   9   3 1937.91 133.665   6
   0   9   3 1858.05 122.137   4
   0  -9   4 139.283 35.0175   4
   0  -9   4 95.8432 20.4242   5
   0   9   4 134.760 23.6590   5
   0   9   4 173.588 50.5867   6
   0  -9   4 143.666 20.5414   1
   0   9   4 108.550 22.5525   1
   0   9   4 187.123 31.9924   4
   0   9   5 56.3619 26.8743   5
   0  -9   5 45.5484 23.0301   5
   0   9   5 124.889 53.0532   6
   0   9   5 82.9357 27.2240   1
   0  -9   5 85.4211 23.0119   1
   0  -9   5 64.7514 35.3215   4
   0   9   5 60.0516 29.7767   4
   0   9   6 210.391 36.2372   5
   0   9  -6 306.608 53.2153   6
   0  -9   6 206.121 32.0923   5
   0   9   6 232.587 59.0435   6
   0   9   6 244.448 36.3590   1
   0  -9   6 199.098 32.5847   1
   0  -9   6 207.867 44.0089   4
   0   9   6 275.750 39.2196   4
   0   9  -7 299.728 54.4333   6
   0   9   7 448.235 64.4091   6
   0   9   7 279.381 42.7868   5
   0  -9   7 291.796 39.3117   5
   0  -9   7 289.523 39.9468   1
   0   9   7 277.748 42.9553   1
   0  -9   7 354.604 48.8378   4
   0   9   7 373.639 44.8416   4
   0  -9   8 4015.09 266.714   5
   0   9   8 4277.28 270.352   5
   0  -9   8 3793.73 266.362   1
   0   9   8 4092.40 269.353   1
   0   9   8 4579.40 270.102   4
   0  -9   9 1770.09 135.213   5
   0   9   9 2018.59 139.932   5
   0  -9   9 1802.06 137.775   4
   0   9   9 2011.84 139.344   1
   0  -9   9 1766.54 135.100   1
   0   9   9 2298.43 138.982   4
   0  -9  10 3597.81 246.316   4
   0  -9  10 3217.76 243.429   5
   0   9  10 3918.22 247.863   5
   0  -9  10 3310.71 243.306   1
   0   9  10 3967.41 247.854   1
   0   9  10 4380.10 247.116   4
   0  -9  11 5411.01 368.668   5
   0  -9  11 5720.47 369.340   4
   0   9  11 5651.65 372.522   5
   0   9  11 5649.96 372.013   1
   0  -9  11 5419.16 368.659   1
   0   9  11 6169.44 370.089   4
   0  -9  12 107.494 43.2711   5
   0   9  12 177.783 52.2429   5
   0   9  12 138.591 46.0259   4
   0  -9  12 82.1956 43.9397   4
   0   9  12 147.546 49.1246   1
   0  -9  12 109.110 42.7170   1
   0   9  13 308.518 56.4533   1
   0  -9  13 139.059 48.9712   1
   0   9  13 172.477 61.3216  14
   0  -9  13 141.391 49.4937   5
   0   9  13 159.137 54.6895   5
   0   9  13 266.692 51.7790   4
   0  -9  13 185.657 50.6727   4
   0   9  13 220.469 63.3023   8
   0   9  14 1521.97 127.886   1
   0  -9  14 1457.93 122.952   1
   0  -9  14 1559.46 115.204   3
   0   9  14 1561.26 138.414  14
   0  -9  14 1619.20 125.329   5
   0   9  14 1729.33 129.627   5
   0  -9  14 1578.90 124.296   4
   0   9  14 1604.06 131.218   8
   0  -9 -14 1618.27 114.445  10
   0   9 -14 1313.54 112.131  12
   0   9  14 1647.80 127.453   4
   0  -9  15 4.74584 50.8275   4
   0   9  15 58.3834 51.7413   4
   0  -9  15 57.2734 51.5888   1
   0   9  15 3.21268 48.8305   3
   0  -9  15-8.83974 44.9957   3
   0   9  15 20.8394 55.7934   1
   0   9  15 85.2027 69.2393  14
   0   9  15 37.2333 58.0115   5
   0  -9  15 33.9883 52.0007   5
   0   9 -15 20.6824 36.3851  12
   0   9  15 29.8180 68.2843  11
   0   9  15-30.9571 66.4248   8
   0  -9  16 20.4772 49.8219   4
   0   9  16 42.4761 56.3854   4
   0  -9  16 35.0075 48.0340   3
   0   9  16 89.7858 60.5489   1
   0   9  16 109.991 53.7498   3
   0  -9  16 93.5493 55.3316   1
   0   9  16 197.984 81.7063  14
   0   9 -16 153.489 56.0963   6
   0   9  16 68.2789 60.5391   5
   0  -9  16 26.3325 54.5941   5
   0   9  16 74.7493 76.6434  11
   0   9  16 148.596 70.7973   8
   0   9  17 345.684 71.8908   4
   0  -9  17 452.265 71.6755   4
   0   9  17 282.591 68.9735   1
   0  -9  17 387.291 70.7225   1
   0  -9  17 341.710 63.2818   3
   0   9  17 439.401 64.5970   3
   0   9  17 378.999 92.6447  14
   0   9 -17 410.587 66.3201   6
   0   9  17 350.378 83.4536  11
   0   9  17 440.474 81.3885   8
   0  -9  18 541.931 75.6737   4
   0   9  18 714.192 82.8655   4
   0  -9  18 570.608 72.1002   3
   0   9  18 654.350 85.7200   1
   0   9  18 439.616 73.5722   3
   0   9  18 506.899 92.4168  14
   0   9 -18 455.380 69.6346   6
   0   9  18 538.178 92.1814  11
   0   9  18 608.939 86.5403   8
   0   9  19 538.275 93.3614  14
   0  -9  19 421.251 70.1731   3
   0   9  19 468.409 69.0829   3
   0   9  19 608.664 98.0368  11
   0   9  19 526.847 83.5285   8
   0   9  20 1088.07 121.217  14
   0  -9  20 1118.76 99.0048   3
   0   9  20 1042.17 99.8176   3
   0   9  20 1170.25 110.714   8
   0   9  20 1198.88 123.094  11
   0   9  21 2040.58 165.651  14
   0   9  21 2081.07 148.230   3
   0   9  21 1843.45 166.329  11
   0   9  21 1980.45 154.224   8
   0   9  22 188.874 74.7416  14
   0   9  22 249.387 60.2074   8
   0  -9  22 275.198 56.6226   3
   0   9  22 210.604 53.5410   3
   0   9  23 1777.48 129.790   3
   0   9  24 1584.63 111.002   3
   0  -9  24 1481.53 109.426   3
   0   9  25 11.5840 25.9003   3
   0   9 -26 242.722 29.0093  13
   0  10   0 199.397 31.3824   4
   0  10   0 208.922 49.2119   6
   0  10   1 53964.1 3339.50   4
   0  10  -1 52640.4 3344.18   6
   0  10   1 53286.5 3344.48   6
   0 -10   1 54363.8 3340.48   4
   0  10   2 75.7396 31.0009   4
   0  10  -2 69.7540 43.1748   6
   0  10   2 133.038 47.5804   6
   0 -10   2 121.754 32.4892   4
   0  10   3 17383.0 1096.85   4
   0  10   3 17837.5 1103.20   6
   0 -10   3 17640.7 1098.16   4
   0  10   4 163.702 34.7715   4
   0 -10   4 213.878 38.7833   4
   0  10   4 274.793 56.1562   6
   0 -10   5 12727.2 795.488   4
   0 -10   5 12418.9 790.177   5
   0  10   5 12680.4 791.164   5
   0  10   5 13074.9 801.001   6
   0  10   5 12838.0 793.485   4
   0  10   5 12769.3 791.020   1
   0 -10   5 12544.7 790.180   1
   0  10   6-18.1140 28.1003   5
   0  10   6-6.32753 53.0293   6
   0  10  -6-32.6809 48.5856   6
   0 -10   6 2.55423 24.7074   5
   0 -10   6 27.5084 36.9838   4
   0  10   6-8.91993 32.0659   4
   0  10   6 22.0222 26.9709   1
   0 -10   6 17.5081 23.6714   1
   0  10  -7 18373.4 1184.76   6
   0 -10   7 19467.2 1182.56   4
   0 -10   7 18175.0 1178.23   5
   0  10   7 19067.7 1179.98   5
   0  10   7 18860.5 1187.63   6
   0  10   7 19791.4 1181.09   4
   0  10   7 19432.1 1179.87   1
   0 -10   7 18225.2 1178.11   1
   0  10  -8 74.1692 49.2823   6
   0  10   8 8.93900 34.2680   5
   0 -10   8 26.4611 30.4263   5
   0  10   8-6.74994 33.9495   4
   0 -10   8 10.0505 36.7852   4
   0 -10   8-20.2922 30.6586   1
   0  10   8 4.35843 31.7858   1
   0 -10   9 16398.5 1112.84   5
   0  10   9 18977.1 1116.10   5
   0 -10   9 16921.2 1115.72   4
   0  10  -9 16551.3 1117.99   6
   0  10   9 19168.0 1115.86   4
   0  10   9 19837.0 1116.12   1
   0 -10   9 17109.1 1112.79   1
   0  10 -10 35.6175 44.7206   6
   0 -10  10 5.18945 33.1598   5
   0  10  10 3.03156 41.5277   5
   0  10  10 102.831 39.0799   4
   0 -10  10 9.07818 38.0126   4
   0 -10  10 17.7324 32.4299   1
   0  10  10 112.393 41.8216   1
   0 -10  11 8940.94 602.192   5
   0 -10  11 8921.36 604.059   4
   0  10  11 9870.84 606.182   5
   0  10 -11 9143.07 606.636   6
   0  10  11 10274.6 606.286   1
   0 -10  11 9306.36 602.182   1
   0  10  11 10176.6 605.126   4
   0  10  12 4.34760 63.1003  14
   0  10 -12-24.6522 46.2964   6
   0 -10  12 23.9765 37.6993   5
   0  10  12 31.2839 44.2492   5
   0 -10  12 10.0175 37.4740   1
   0  10  12 53.3415 43.7380   1
   0  10  12 29.1105 42.6925   4
   0 -10  12 21.9386 40.0641   4
   0 -10  13 1630.03 122.927   1
   0  10  13 1756.79 127.239   1
   0  10  13 1798.89 134.898  14
   0 -10  13 1523.04 123.698   4
   0 -10  13 1679.65 124.439   5
   0  10 -13 1482.45 125.900   6
   0  10  13 1673.17 127.627   5
   0  10  13 1497.10 126.476   8
   0  10 -13 1490.18 115.250  12
   0  10  13 1770.34 126.428   4
   0 -10  14 87.2954 50.2745   4
   0  10  14 259.072 57.6455   4
   0  10  14 191.857 48.6427   3
   0 -10  14 252.211 52.7710   1
   0  10  14 196.489 55.1404   1
   0  10  14 185.004 78.1780  14
   0  10  14 90.5094 54.4725   5
   0  10 -14 158.656 54.8986   6
   0 -10  14 106.935 50.4815   5
   0  10 -14 104.571 41.4036  12
   0 -10 -14 176.209 42.0519  10
   0  10  14 200.358 60.9158   8
   0  10  15 9897.15 625.993   3
   0  10  15 10854.5 637.016   1
   0 -10  15 10052.3 633.167   1
   0  10  15 10082.1 638.823  14
   0 -10  15 9233.95 631.981   4
   0  10  15 11025.7 637.857   5
   0 -10  15 9687.20 632.584   5
   0  10 -15 9487.59 633.296   6
   0  10  15 9811.36 633.366   8
   0  10 -15 8596.77 622.119  12
   0  10  15 11268.0 636.877   4
   0 -10  16 40.3554 52.7365   4
   0  10  16 10.5731 53.3472   4
   0  10  16-29.8897 48.9820   3
   0 -10  16-15.3015 46.2832   3
   0  10  16 59.4022 54.9202   1
   0  10  16 17.4247 77.5049  14
   0  10 -16 10.1408 54.5375   6
   0  10 -16 5.54728 39.8939  12
   0  10  16 14.3962 64.1306   8
   0  10  17 391.332 70.2826   4
   0 -10  17 393.357 65.6760   4
   0 -10  17 358.343 56.7372   3
   0  10  17 338.387 69.9838   1
   0  10  17 376.877 62.1136   3
   0  10  17 511.234 93.4157  14
   0  10 -17 494.806 68.8708   6
   0  10  17 432.045 89.7233  11
   0  10  17 372.832 75.9287   8
   0  10  18 52.7017 52.3215   3
   0 -10  18-9.97738 49.1686   3
   0  10  18 66.8734 79.0297  14
   0  10 -18-25.5151 52.1621   6
   0  10  18-52.4787 78.9623  11
   0  10  18-14.7033 66.0802   8
   0  10  19 3011.14 238.346  14
   0 -10  19 3153.44 221.174   3
   0  10  19 3338.95 222.458   3
   0  10  19 3543.70 231.947   8
   0  10  19 3080.05 236.158  11
   0  10  20-28.3569 77.2463  14
   0 -10  20-9.70084 49.2417   3
   0  10  20 16.6327 51.2932   3
   0  10  20 62.2668 81.7245  11
   0  10  20-26.8753 65.4082   8
   0  10  21 4816.58 335.846  14
   0  10  21 5083.82 323.123   3
   0 -10  21 5045.80 322.576   3
   0  10  21 4697.83 327.821   8
   0  10  21 4830.86 335.515  11
   0  10  22-44.8368 66.0019  14
   0  10  22 6.99187 54.7710   8
   0 -10  22 127.853 45.6589   3
   0  10  22 94.3299 46.2792   3
   0  10  23 3062.69 209.958   8
   0  10  23 3030.88 205.665   3
   0 -10  23 3208.92 205.939   3
   0  10 -24 52.8921 39.5620  13
   0  10  24 19.2020 31.0838   3
   0  10 -25 1814.51 122.937  13
   0  11   0 24.8534 28.8520   4
   0  11   0-7.74008 50.0280   6
   0  11  -1 277.292 38.0164   4
   0  11   1 321.335 40.4258   4
   0  11  -1 390.273 60.8277   6
   0  11   1 375.048 56.2479   6
   0  11   2 2114.15 132.211   4
   0  11  -2 1876.05 143.084   6
   0  11   2 1920.13 144.899   6
   0 -11   2 1876.72 135.534   4
   0  11  -3 519.015 70.7834   6
   0  11   3 641.148 73.9249   6
   0 -11   3 491.878 57.7962   4
   0  11   4 72.1301 30.0111   4
   0 -11   4 53.6114 37.5239   4
   0  11   4 42.1967 55.6732   6
   0  11   5 128.177 33.7563   4
   0  11   5 197.252 60.7342   6
   0 -11   5 72.8670 39.6815   4
   0 -11   6 697.179 61.8055   4
   0  11   6 718.656 80.4349   6
   0  11  -6 591.222 70.7998   6
   0  11   6 613.097 57.1875   4
   0  11   6 562.905 51.6919   1
   0  11  -7 18.9957 45.8619   6
   0  11   7 63.2409 56.0904   6
   0  11   7 26.5957 28.5691   5
   0  11   7 81.9233 34.6850   4
   0 -11   7-17.1419 36.1180   4
   0  11   7 22.5548 28.3007   1
   0 -11   8 3145.06 207.602   4
   0  11  -8 3257.89 212.051   6
   0  11   8 2880.01 203.707   5
   0  11   8 3384.32 204.857   4
   0  11   8 2892.54 203.220   1
   0 -11   8 2989.91 200.727   1
   0 -11   9 255.241 34.4884   5
   0  11   9 172.934 40.7135   5
   0  11  -9 197.212 52.0659   6
   0  11   9 215.963 41.4098   4
   0 -11   9 129.766 43.7520   4
   0 -11   9 201.708 33.5449   1
   0  11   9 191.443 39.5985   1
   0 -11  10 264.679 41.4494   5
   0  11 -10 316.316 56.3740   6
   0  11  10 333.056 49.3867   5
   0  11  10 404.218 50.7740   4
   0 -11  10 317.689 51.0545   4
   0  11  10 317.060 47.9078   1
   0 -11  10 252.426 40.3703   1
   0 -11  11 69.5632 35.5885   5
   0  11  11 36.9771 39.8483   5
   0  11 -11 4.07148 49.1537   6
   0  11  11-13.1926 38.7260   1
   0 -11  11 76.8475 31.5044   1
   0  11  11 23.2693 37.6480   4
   0 -11  11-17.0900 40.8222   4
   0  11  12 304.616 51.9465   4
   0 -11  12 171.330 48.6232   4
   0  11  12 133.517 44.7317   1
   0  11  12 250.343 71.6527  14
   0  11  12 166.476 47.7721   5
   0  11 -12 359.996 61.8346   6
   0  11 -12 138.022 39.7050  12
   0  11  12 251.742 64.6468   8
   0 -11  13 72.8570 47.0285   4
   0  11  13-16.4363 45.6210   4
   0  11  13 37.1964 45.2863   1
   0  11  13 14.8256 66.6453  14
   0  11  13 25.1731 46.9809   5
   0  11 -13-13.7873 50.3531   6
   0  11 -13 13.2194 39.5870  12
   0  11  13 68.4222 60.4804   8
   0  11  14 3666.17 248.882   1
   0  11  14 3719.20 239.497   3
   0  11  14 3606.18 256.558  14
   0  11 -14 3782.49 249.704   6
   0 -11  14 3201.17 245.307   4
   0  11  14 3960.83 253.218   8
   0  11  14 3398.02 251.877  11
   0 -11 -14 3776.68 237.506  10
   0  11 -14 2978.08 236.924  12
   0  11  14 4097.78 249.972   4
   0  11  15 92.6969 55.4350   4
   0 -11  15 28.0241 47.8889   4
   0  11  15 9.72329 50.5975   1
   0  11  15-36.0834 43.7158   3
   0  11  15-22.5980 80.1048  14
   0  11 -15 35.3365 55.7964   6
   0  11 -15 62.6085 42.8124  12
   0  11  15 19.0448 65.6083   8
   0  11  16 465.790 71.9357   4
   0 -11  16 347.090 63.1935   4
   0  11  16 485.144 61.4450   3
   0  11  16 483.616 70.1765   1
   0  11  16 472.941 90.6806  14
   0  11 -16 384.137 68.8679   6
   0  11 -16 319.782 54.0023  12
   0  11  16 541.446 80.2369   8
   0 -11  17 149.765 57.8924   4
   0  11  17 33.0452 53.9926   4
   0  11  17 121.036 50.4011   3
   0  11  17 182.087 84.9781  14
   0  11 -17 181.805 58.4714   6
   0  11 -17 88.3669 41.2204  12
   0  11  17 154.583 68.5022   8
   0  11  18 1558.36 137.771   8
   0  11  18 1425.21 146.847  11
   0  11  18 1848.01 127.604   3
   0  11  18 1597.77 153.860  14
   0  11  19-28.9472 49.1652   3
   0  11  19-159.898 82.4573  11
   0  11  19 66.3502 67.9971   8
   0  11  19 65.2297 84.2997  14
   0  11  20 824.742 112.229  14
   0  11  20 1095.06 87.3151   3
   0  11  20 845.598 100.571   8
   0  11  20 1035.83 112.354  11
   0  11  21 125.281 74.0755  14
   0  11  21 54.6665 47.1289   3
   0  11  21 157.570 77.8286  11
   0  11  21 125.992 60.4145   8
   0  11  22 193.836 71.0760  14
   0  11  22 277.772 59.1849   8
   0  11  22 239.414 47.2795   3
   0  11 -23 150.232 43.5329  13
   0  11  23 266.200 49.7571   8
   0  11  23 145.694 36.9991   3
   0  11 -24 1052.75 81.9717  13
   0  11 -25 15.4654 25.3090  13
   0  12   0 39003.9 2462.04   4
   0  12   0 40732.2 2469.13   6
   0  12  -1 38.6562 29.2161   4
   0  12   1 8.86254 27.8293   4
   0  12   1 55.6341 54.1896   6
   0  12  -1 2.88352 50.7684   6
   0  12   2 114865. 7182.08   4
   0  12  -2 112058. 7188.29   6
   0 -12   2 118180. 7183.80   4
   0  12   2 116674. 7189.19   6
   0  12   3-15.6827 26.9274   4
   0  12   3-12.5822 53.1720   6
   0 -12   3-3.85672 35.6471   4
   0  12  -3 62.4353 54.1824   6
   0  12   4 103677. 6451.50   4
   0  12   4 105186. 6459.22   6
   0 -12   4 103195. 6453.29   4
   0  12   5 241.019 37.5861   4
   0 -12   5 227.338 42.4396   4
   0  12   5 230.737 63.0896   6
   0  12   6 22895.4 1379.01   4
   0  12   6 23195.3 1388.24   6
   0  12  -6 20365.9 1383.84   6
   0 -12   6 21737.1 1380.28   4
   0  12  -7 149.001 53.3690   6
   0 -12   7 170.191 40.5659   4
   0  12   7 157.909 57.9483   6
   0  12   7 136.424 36.0908   4
   0  12   7 153.347 29.7519   1
   0  12  -8 41352.5 2663.13   6
   0 -12   8 40656.3 2659.18   4
   0  12   8 43029.8 2666.79   6
   0  12   8 44257.7 2658.67   4
   0  12   8 43402.5 2656.00   1
   0  12  -9-3.87350 51.1559   6
   0 -12   9 72.3006 37.7971   4
   0  12   9 35.4692 33.5924   4
   0  12   9-16.5487 29.5198   1
   0 -12  10 37305.6 2429.39   4
   0  12 -10 37860.4 2433.19   6
   0  12  10 39468.1 2427.58   1
   0  12  10 40708.5 2429.56   4
   0 -12  11 52.8699 40.8142   4
   0  12  11 54.4635 42.0725   4
   0  12  11 3.15290 37.4503   1
   0  12  11 35.2673 63.9171  14
   0  12 -11 21.6687 49.3604   6
   0  12 -11 40.6724 39.2411  12
   0  12  11-15.7348 60.1379   8
   0  12  12 17535.1 1031.80   4
   0  12  12 16877.0 1029.84   1
   0  12  12 17197.1 1036.68  14
   0 -12  12 15630.1 1029.99   4
   0  12 -12 15781.5 1033.58   6
   0  12 -12 15236.1 1024.66  12
   0  12  12 16809.4 1033.80   8
   0  12  13 99.6004 48.0918   4
   0 -12  13 110.450 48.9992   4
   0  12  13 180.879 47.3328   1
   0  12  13 199.910 76.8989  14
   0  12 -13 187.952 58.9699   6
   0  12 -13 98.0930 41.6532  12
   0  12  13 165.192 67.8185   8
   0  12  14 47041.6 2808.80  14
   0 -12  14 43130.5 2801.69   4
   0  12 -14 43370.3 2804.43   6
   0  12 -14 41066.7 2794.55  12
   0  12  14 46401.0 2804.83   8
   0  12  14 46551.0 2805.91  11
   0  12  14 50308.1 2805.23   4
   0 -12  15 383.791 64.6108   4
   0  12  15 469.756 68.1563   4
   0  12  15 386.424 84.5598  14
   0  12 -15 411.567 70.0295   6
   0  12 -15 311.937 56.6045  12
   0  12  15 402.949 83.3237  11
   0  12  15 489.663 81.0142   8
   0  12  16 6098.44 391.027   3
   0  12  16 6522.36 412.138  14
   0 -12  16 5677.14 398.070   4
   0  12 -16 5630.18 400.230   6
   0  12  16 6570.91 404.399   8
   0  12 -16 5710.42 390.143  12
   0  12  16 6725.60 403.108   4
   0  12  17 30.4883 44.8585   3
   0  12  17 42.7203 82.1656  14
   0  12 -17-5.25655 54.6867   6
   0  12 -17-35.1138 40.8227  12
   0  12  17-70.3707 66.7728   8
   0  12  18 15466.4 962.023   8
   0  12  18 14960.6 951.733   3
   0  12  18 14975.3 967.567  14
   0  12  19 31.9952 46.3774   3
   0  12  19 163.313 69.9640   8
   0  12  19-46.5282 84.4474  14
   0  12  20 22386.8 1397.32  14
   0  12  20 22066.6 1383.32   3
   0  12  20 21964.1 1395.77  11
   0  12  20 21997.6 1391.03   8
   0  12  21-101.221 74.1687  14
   0  12  21 4.66212 40.1572   3
   0  12  21-33.6772 69.5619  11
   0  12  21-18.8849 58.4516   8
   0  12 -22 9858.29 625.510  13
   0  12  22 9920.72 627.862   8
   0  12  22 9765.47 632.718  14
   0  12 -23-9.31307 38.0883  13
   0  12  23 19.6597 42.8756   8
   0  12 -24 18203.7 1138.12  13
   0  13   0-7.94939 29.1594   4
   0  13   0 32.1615 53.0300   6
   0  13  -1 756.321 61.0878   4
   0  13   1 768.260 61.1735   4
   0  13   1 693.811 78.2514   6
   0  13  -1 807.239 81.3869   6
   0  13  -2 3386.84 226.291   4
   0  13   2 3687.05 226.192   4
   0  13  -2 3361.71 238.524   6
   0  13   2 3382.80 238.901   6
   0  13   3 4196.50 284.090   4
   0 -13   3 4556.02 288.174   4
   0  13  -3 5064.92 297.632   6
   0  13   3 4205.28 297.379   6
   0  13   4 322.108 36.1915   4
   0  13   4 350.657 62.3143   6
   0 -13   4 193.501 38.8309   4
   0  13   5 7616.50 466.932   4
   0 -13   5 6983.20 468.862   4
   0  13   5 7466.05 479.495   6
   0  13   6 913.979 66.8377   4
   0 -13   6 633.758 69.6618   4
   0  13  -6 730.700 81.8836   6
   0  13   6 983.270 90.6097   6
   0  13   7 1596.62 109.477   4
   0  13  -7 1478.69 121.172   6
   0  13   7 1576.00 126.507   6
   0 -13   7 1396.08 111.625   4
   0  13   8 43.3555 32.2331   4
   0 -13   8-8.68618 37.0709   4
   0  13   8 18.5530 56.9898   6
   0  13  -8 51.4223 50.9539   6
   0  13   9 782.701 69.2827   4
   0 -13   9 734.987 71.0121   4
   0  13  -9 734.750 79.5709   6
   0  13  10 225.593 42.7659   4
   0  13 -10 95.6087 37.3419  12
   0  13  10 201.754 62.9043   8
   0  13 -10 105.150 53.7099   6
   0 -13  10 130.287 41.5088   4
   0 -13  11 150.704 43.3183   4
   0  13  11 181.440 45.0668   4
   0  13 -11 110.787 54.4164   6
   0  13 -11 81.6710 42.2736  12
   0  13  11 115.775 57.9194   8
   0 -13  12 695.240 72.8298   4
   0  13  12 844.846 75.1929   4
   0  13  12 655.746 86.8465  14
   0  13 -12 765.568 84.5983   6
   0  13 -12 570.132 68.1251  12
   0  13  12 803.220 84.7084   8
   0  13  13 91.6241 45.8428   4
   0 -13  13 53.2258 45.6628   4
   0  13  13-26.4746 75.5395  14
   0  13 -13 15.1577 53.1877   6
   0  13 -13 56.2663 40.3084  12
   0  13  13 101.851 62.7880   8
   0 -13  14 856.454 84.7465   4
   0  13  14 997.298 87.2997   4
   0  13  14 974.567 104.033  14
   0  13 -14 975.944 96.1772   6
   0  13  14 823.742 102.192  11
   0  13 -14 688.104 80.3541  12
   0  13  14 953.547 97.3781   8
   0  13  15 1245.06 100.012   4
   0  13  15 971.744 119.828  14
   0  13 -15 1042.63 101.899   6
   0  13 -15 958.681 89.4311  12
   0  13  15 826.858 109.974  11
   0  13  15 1193.23 108.677   8
   0  13  16 286.435 61.2570   4
   0  13  16 181.021 85.2522  14
   0  13 -16 144.613 61.6414   6
   0  13  16 202.492 70.1867   8
   0  13  16 174.941 78.6325  11
   0  13 -16 172.136 48.2774  12
   0  13  17 60.6472 79.9769  14
   0  13  17 55.1901 68.3684   8
   0  13  17-16.6589 73.3452  11
   0  13  18 363.472 79.2367   8
   0  13  18 285.072 90.3645  14
   0  13  19 318.134 71.4106   8
   0  13  19 361.383 90.1695  14
   0  13  20 974.903 112.713  14
   0  13 -20 998.549 82.3161   8
   0  13  20 1241.84 104.734   8
   0  13 -20 1041.40 92.7987  13
   0  13  21 175.229 58.5976   8
   0  13 -21 109.495 48.6283  13
   0  13  21 205.478 75.1251  14
   0  13  22 2032.06 142.328   8
   0  13 -22 1985.68 138.988  13
   0  13  22 1749.77 147.663  14
   0  13 -23-18.7744 36.1018  13
   0  13  23-26.6417 40.4189   8
   0  13 -24 496.092 46.5925  13
   0  14   0 874.633 85.6316   6
   0  14   0 738.154 62.9333   4
   0  14   1 107811. 6446.32   6
   0  14  -1 108010. 6446.00   6
   0  14  -1 100879. 6436.91   4
   0  14   1 102545. 6436.56   4
   0  14  -2 142.936 55.9083   6
   0  14   2 77.5174 56.1499   6
   0  14   2 65.9565 28.5008   4
   0  14  -2 29.1816 31.0131   4
   0  14   3 2545.53 180.533   6
   0  14  -3 2270.00 177.292   6
   0  14   3 2599.25 165.623   4
   0 -14   4 122.928 34.9642   4
   0  14   4 88.0572 58.0691   6
   0  14   4 169.096 32.3331   4
   0 -14   5 15931.6 1030.03   4
   0  14   5 17454.6 1039.97   6
   0  14   5 16368.9 1027.96   4
   0  14   6 85.1594 59.9030   6
   0 -14   6 78.3310 33.0806   4
   0  14   6 71.7260 29.8925   4
   0  14  -7 7705.90 490.979   6
   0  14   7 8178.61 495.775   6
   0 -14   7 7205.81 483.292   4
   0  14   7 7579.55 481.821   4
   0  14   8 34.9229 59.4210   6
   0 -14   8 20.8773 36.1963   4
   0  14  -8 51.3594 50.3048   6
   0  14   8 2.62965 31.2776   4
   0  14   9 12521.3 748.609   4
   0  14   9 13024.1 757.000  14
   0  14  -9 11001.9 746.278  12
   0  14   9 12698.0 754.217   8
   0  14  -9 11807.7 755.700   6
   0 -14   9 10821.6 748.167   4
   0  14  10 328.864 48.4920   4
   0  14 -10 235.921 49.7386  12
   0  14  10 343.913 70.0695   8
   0  14 -10 210.713 62.9509   6
   0 -14  10 244.770 47.1998   4
   0  14  11 18050.0 1052.80   4
   0  14 -11 16145.6 1048.35  12
   0  14  11 17155.9 1056.66   8
   0  14 -11 16894.2 1057.92   6
   0 -14  11 15580.6 1050.89   4
   0  14  12 96.3363 42.8943   4
   0  14 -12 75.9488 51.4684   6
   0  14 -12-6.04914 43.0668  12
   0  14  12 59.3939 66.9671   8
   0  14  13 4919.17 317.175   4
   0  14  13 4871.98 327.986  14
   0  14 -13 4741.27 322.290   6
   0  14 -13 4556.97 311.585  12
   0  14  13 4859.85 323.902   8
   0  14  14 123.888 49.1169   4
   0  14  14 159.570 77.1870  14
   0  14 -14 102.416 63.0288   6
   0  14  14 85.6512 66.9248  11
   0  14 -14 54.0075 47.5942  12
   0  14  14 301.921 76.9260   8
   0  14 -15 4130.58 286.990  12
   0  14  15 4906.66 302.754   8
   0  14  15 4755.17 303.446  11
   0  14  15 4447.76 307.266  14
   0  14 -15 3903.78 296.716   6
   0  14  16 6.01104 79.2489  14
   0  14  16 15.1860 71.5779   8
   0  14 -16-50.2368 45.3994  12
   0  14  16 43.1140 71.3788  11
   0  14  17 3982.04 266.859  14
   0  14  17 3535.74 261.401  11
   0  14  17 3564.34 257.232   8
   0  14  18 5.77363 81.3753  14
   0  14  18 118.203 63.1322   8
   0  14  18 37.0974 73.7166  11
   0  14 -18 129.969 56.0886  13
   0  14  19 1463.37 135.235  14
   0  14 -19 1256.71 103.583   8
   0  14  19 1509.14 122.651   8
   0  14  19 1295.49 127.428  11
   0  14 -19 1491.86 112.919  13
   0  14  20 46.8150 57.5708   8
   0  14 -20 57.3469 48.0819  13
   0  14  20 68.7689 71.8139  14
   0  14  21 8410.62 536.286   8
   0  14 -21 8394.18 532.929  13
   0  14  21 8247.86 541.250  14
   0  14  22 80.4520 47.4186   8
   0  14 -22-25.5950 39.5875  13
   0  14  22 122.486 56.2066  14
   0  14 -23 6550.41 415.169  13
   0  14  23 6533.74 416.104   8
   0  15   0-31.3751 56.4902   6
   0  15   0-17.4718 25.7018   4
   0  15  -1 1566.32 124.538   6
   0  15   1 1743.30 127.051   6
   0  15  -1 1397.98 103.678   4
   0  15   1 1512.36 104.820   4
   0  15   2 3631.36 243.234   6
   0  15  -2 3562.35 239.888   6
   0  15   2 3601.17 225.525   4
   0  15  -2 3247.37 225.710   4
   0  15   3 310.261 62.8099   6
   0  15  -3 302.908 60.7758   6
   0  15   3 281.864 34.3922   4
   0  15  -3 234.373 36.9128   4
   0  15   4 179.426 58.2460   6
   0  15   4 129.627 29.6092   4
   0  15   5 82.8688 60.1393   6
   0  15   5 51.8976 26.2693   4
   0  15   6-43.5709 56.3600   6
   0  15   6 44.8595 27.8927   4
   0  15  -7 4056.37 257.991   6
   0  15   7 4001.40 262.409   6
   0  15   7 3455.39 242.690   4
   0  15   8 1844.17 129.233   4
   0  15   8 1974.84 145.365  14
   0  15  -8 1837.96 142.125   6
   0  15   8 2134.83 152.543   6
   0  15  -8 1486.72 129.498  12
   0  15   8 1923.25 138.972   8
   0  15   9 1368.19 99.1086   4
   0  15   9 1271.49 112.957  14
   0  15  -9 1253.87 111.416   6
   0  15  -9 1147.03 100.060  12
   0  15  -9 1295.64 101.752  13
   0  15   9 1297.11 110.989   8
   0  15  -9 1291.38 100.816   8
   0  15  10 3127.65 203.746   4
   0  15  10 2743.92 216.279  14
   0  15 -10 3509.53 205.782  13
   0  15 -10 2524.55 200.362  12
   0  15  10 3084.54 214.024   8
   0  15 -10 2883.73 203.602   8
   0  15 -10 2912.69 212.090   6
   0  15  11 145.409 41.9362   4
   0  15 -11 40.0171 46.2786  12
   0  15 -11 152.016 49.4215  13
   0  15  11 40.5902 63.5215   8
   0  15 -11 241.224 64.5753   6
   0  15  12 53.5863 40.5000   4
   0  15 -12 42.3872 57.8381   6
   0  15  12 18.8620 64.9309   8
   0  15 -12 31.2385 46.8142  13
   0  15 -12 66.8596 49.2829  12
   0  15 -13 2857.94 209.709   6
   0  15 -13 2533.67 197.690  12
   0  15  13 2595.63 210.150   8
   0  15  14 857.294 107.303  14
   0  15 -14 899.958 93.3435   6
   0  15 -14 1005.78 88.3530  13
   0  15  14 892.206 102.605  11
   0  15 -14 672.093 79.8709  12
   0  15  14 1037.70 105.740   8
   0  15  15 411.984 93.3856  14
   0  15 -15 336.192 67.4838   6
   0  15  15 450.436 83.3060   8
   0  15 -15 287.840 57.0444  12
   0  15 -15 393.248 62.9860  13
   0  15  15 446.973 83.1611  11
   0  15  16 1061.00 125.496  14
   0  15 -16 1183.33 99.1791   8
   0  15  16 1113.02 118.603   8
   0  15  16 1100.52 118.397  11
   0  15 -16 1407.57 106.498  13
   0  15  17 627.637 97.9081  14
   0  15 -17 590.721 63.3267   8
   0  15  17 562.538 86.4385   8
   0  15  17 489.989 86.5653  11
   0  15 -17 497.909 71.5749  13
   0  15  18-77.6365 81.5950  14
   0  15  18-59.2381 64.8707   8
   0  15 -18 41.1145 40.9882   8
   0  15 -18 87.7592 54.4479  13
   0  15  18 55.4258 70.2991  11
   0  15  19 621.311 93.5439  14
   0  15  19 527.828 80.6966   8
   0  15 -19 594.880 59.7258   8
   0  15 -19 742.683 72.8123  13
   0  15  19 661.225 87.7242  11
   0  15 -20 971.269 80.6757  13
   0  15  20 1003.47 88.5637   8
   0  15  20 922.037 101.790  14
   0  15  21 710.747 70.8198   8
   0  15 -21 555.787 61.5667  13
   0  15  21 527.860 81.3551  14
   0  15  22 977.332 81.4670   8
   0  15 -22 944.987 76.5102  13
   0  15  22 948.001 89.0379  14
   0  15 -23 1136.93 81.6676  13
   0  16   0 30883.3 1993.32   4
   0  16   0 35166.4 2007.13   6
   0  16   1 128.735 27.9164   4
   0  16  -1 88.5961 28.7672   4
   0  16   1 104.459 56.7970   6
   0  16  -1 98.6271 56.2316   6
   0  16  -2 1183.45 86.0297   4
   0  16   2 1267.36 85.4479   4
   0  16   2 1155.56 104.674   6
   0  16  -2 1060.35 104.409   6
   0  16   3 143.172 28.4130   4
   0  16  -3 117.246 29.4098   4
   0  16   3 96.0694 61.1864   6
   0  16   4 3153.43 195.711   4
   0  16   4 3580.28 216.415   6
   0  16   5 187.066 32.5455   4
   0  16   5 239.144 64.4828   6
   0  16   6 16312.2 1049.38   4
   0  16   6 17870.9 1065.23   6
   0  16   7 16.4896 54.3456  14
   0  16  -7-43.1660 56.0306   6
   0  16   7-10.9001 60.8716   6
   0  16   7 2.50882 29.1949   4
   0  16  -7 33.5220 40.4820   8
   0  16   8 168.756 38.1723   4
   0  16   8 183.453 65.3632  14
   0  16   8 232.570 67.6895   6
   0  16  -8 227.082 59.4834   6
   0  16  -8 215.021 49.5348  12
   0  16  -8 229.717 44.9894  13
   0  16   8 210.961 64.1333   8
   0  16  -8 255.695 46.6300   8
   0  16   9 27.7480 62.6321  14
   0  16  -9 10.1676 54.3058   6
   0  16  -9 81.9823 44.1245  13
   0  16  -9-36.6029 45.1024  12
   0  16  -9 28.8025 45.8552   8
   0  16   9-59.6498 60.0058   8
   0  16  10 10900.5 660.820  14
   0  16 -10 9219.08 658.544   6
   0  16 -10 11921.5 653.039  13
   0  16 -10 9533.51 650.017  12
   0  16  10 10229.0 657.993   8
   0  16 -10 9765.60 650.631   8
   0  16  11-5.15800 71.2577  14
   0  16 -11 32.4065 56.4640   6
   0  16  11 41.9246 69.3717   8
   0  16 -11 10.0251 45.1897   8
   0  16 -11 23.4460 44.6959  13
   0  16 -11-32.5311 44.2474  12
   0  16 -12 2341.67 190.111   6
   0  16  12 2616.74 192.101   8
   0  16 -12 2404.35 180.327   8
   0  16 -12 2999.58 183.478  13
   0  16 -12 2545.01 180.423  12
   0  16 -13 117.507 59.0744   6
   0  16 -13 115.239 50.7061  12
   0  16  13 129.934 70.8733  11
   0  16 -13 122.320 52.8155  13
   0  16  13 193.262 74.1911   8
   0  16 -13 221.171 52.5095   8
   0  16  14 1214.70 126.834  14
   0  16 -14 1013.77 110.324   6
   0  16 -14 1088.57 99.9241   8
   0  16  14 1352.15 117.864   8
   0  16  14 1256.31 116.787  11
   0  16 -14 1453.81 106.164  13
   0  16  15 17.4516 75.2908  14
   0  16 -15-3.27933 46.9034   8
   0  16  15 35.0994 69.5897   8
   0  16  15 66.0723 70.2432  11
   0  16 -15 66.1037 51.3386  13
   0  16  16 1289.85 130.104  14
   0  16 -16 1211.96 104.560   8
   0  16  16 1382.70 122.931   8
   0  16  16 1435.63 125.145  11
   0  16 -16 1456.45 110.738  13
   0  16  17 44.7338 78.4259  14
   0  16 -17 17.1104 43.4267   8
   0  16  17 14.0346 66.8469   8
   0  16  17 39.6674 68.4994  11
   0  16 -17-52.1990 49.3992  13
   0  16  18 584.016 95.2179  14
   0  16  18 641.306 83.1970   8
   0  16 -18 680.765 65.0874   8
   0  16  18 584.380 87.1539  11
   0  16 -18 781.268 72.8894  13
   0  16  19-4.80127 70.2248  14
   0  16  19 11.6757 58.9559   8
   0  16  19 26.1339 63.8709  11
   0  16 -19 59.6483 45.1955  13
   0  16  20 829.134 89.1606  11
   0  16  20 782.394 83.2793   8
   0  16 -20 895.214 75.7576  13
   0  16  20 886.677 96.8193  14
   0  16  21 85.4304 47.5379   8
   0  16 -21-32.4939 36.9341  13
   0  16  21 31.7969 57.1070  14
   0  16  22 2354.84 156.508   8
   0  16  22 2410.58 162.349  14
   0  16 -22 2213.44 152.600  13
   0  17   0 65.7957 60.2612   6
   0  17   1 1519.44 127.694   6
   0  17  -1 1520.88 125.982   6
   0  17  -2 206.271 60.5411   6
   0  17   2 188.902 61.0525   6
   0  17  -3 80.3850 54.3918   6
   0  17   3 49.7600 58.9403   6
   0  17   3-37.9572 50.6641   8
   0  17   4 134.129 62.2816   6
   0  17   4 146.824 56.3960   8
   0  17   5 1055.90 101.103  14
   0  17   5 1167.12 110.520   6
   0  17  -5 1215.50 97.6088   8
   0  17   6-4.10676 54.8183  14
   0  17   6-66.8929 63.0695   6
   0  17  -6 98.9624 49.2454   8
   0  17   7 1246.94 114.515  14
   0  17  -7 1015.80 112.537   6
   0  17   7 1466.41 121.362   6
   0  17  -7 1346.64 104.509   8
   0  17   8 447.742 78.0739  14
   0  17   8 520.633 82.4128   6
   0  17  -8 320.022 70.4252   6
   0  17  -8 299.897 55.1516  12
   0  17  -8 419.074 54.1058  13
   0  17  -8 450.481 58.8025   8
   0  17   8 344.209 65.5989   8
   0  17   9 298.055 77.4165  14
   0  17  -9 425.512 70.4669   6
   0  17  -9 328.388 53.2773  13
   0  17  -9 285.906 53.8797  12
   0  17  -9 327.160 57.0728   8
   0  17   9 248.027 68.7572   8
   0  17  10 65.5427 67.0757  14
   0  17 -10 137.268 64.6056   6
   0  17 -10 103.423 45.2852  12
   0  17 -10 74.5040 47.0593  13
   0  17  10 41.4253 66.9121   8
   0  17 -10 74.5745 51.7660   8
   0  17  11 1693.79 151.396  14
   0  17 -11 1724.05 146.326   6
   0  17 -11 1610.62 138.291  12
   0  17 -11 2127.83 138.868  13
   0  17  11 1875.25 152.328   8
   0  17 -11 1866.49 138.253   8
   0  17  12 207.564 81.9681  14
   0  17 -12 237.995 63.8725   6
   0  17  12 195.738 75.5574   8
   0  17 -12 219.113 56.3000   8
   0  17 -12 347.387 56.6666  13
   0  17 -13 2010.10 173.028   6
   0  17  13 2261.01 180.108   8
   0  17 -13 2466.00 164.996   8
   0  17 -13 2452.49 168.488  13
   0  17  13 2216.86 175.971  11
   0  17  14 64.7563 74.5080   8
   0  17 -14 79.5616 48.6835   8
   0  17  14-4.86980 66.2067  11
   0  17 -14 42.7562 50.4676  13
   0  17  15 107.998 79.5459  14
   0  17 -15 98.0392 47.8333   8
   0  17  15 245.280 75.8843   8
   0  17  15 166.310 69.7937  11
   0  17 -15 140.902 53.7885  13
   0  17  16-16.6480 74.3805  14
   0  17  16 94.6334 72.6321   8
   0  17 -16 20.5790 44.1994   8
   0  17  16 9.64040 64.5116  11
   0  17 -16-47.7865 47.8736  13
   0  17  17 63.5030 73.0050  14
   0  17  17-13.3309 66.5714   8
   0  17 -17 13.0924 38.0946   8
   0  17 -17-16.1496 47.5191  13
   0  17  17 4.63282 66.6297  11
   0  17  18-24.5387 67.9969  14
   0  17  18 60.8746 60.8075   8
   0  17  18-47.6558 64.6031  11
   0  17 -18 47.6228 44.9198  13
   0  17  19 494.199 81.6015  14
   0  17  19 516.141 72.8182   8
   0  17 -19 405.733 56.8694  13
   0  17  19 673.868 79.1390  11
   0  17 -20 22.5478 37.6901  13
   0  17  20-13.7946 54.5335  11
   0  17  20 15.1704 51.0994   8
   0  17  20-3.81294 61.7539  14
   0  17  21 423.546 53.3599   8
   0  17 -21 295.525 41.4561  13
   0  17  21 374.952 61.8364  14
   0  17  22-18.9942 31.9662   8
   0  18   0 213.935 67.2690   6
   0  18   0 96.3565 49.1283   8
   0  18  -1 18818.2 1247.89   6
   0  18   1 19196.0 1248.55   6
   0  18   1 20088.5 1241.76   8
   0  18  -1 20403.0 1241.44   8
   0  18   2 45.7957 48.0524  14
   0  18  -2 86.3220 61.4245   6
   0  18   2 20.9888 60.6320   6
   0  18  -2 47.1918 50.4463   8
   0  18   2 14.3434 54.2273   8
   0  18   3 45680.7 2815.71  14
   0  18  -3 42804.7 2820.69   6
   0  18   3 45368.7 2823.28   6
   0  18   3 44848.3 2815.41   8
   0  18  -3 46169.2 2814.16   8
   0  18   4-42.8833 56.8653  14
   0  18   4-38.8512 60.1141   6
   0  18   4 45.7533 53.9893   8
   0  18  -4-23.5018 51.6624   8
   0  18   5 8548.95 548.594  14
   0  18   5 9038.71 557.688   6
   0  18  -5 8189.27 543.982   8
   0  18   6-21.5198 59.8716  14
   0  18   6-82.9517 68.4018   6
   0  18  -6 64.4504 50.2714   8
   0  18   7 8812.47 558.160  14
   0  18  -7 8382.81 560.918   6
   0  18   7 8848.54 566.155   6
   0  18  -7 8504.31 551.374   8
   0  18   8 75.7164 65.9457  14
   0  18  -8 99.8615 63.1697   6
   0  18  -8-8.96324 40.5007  13
   0  18   8 53.0781 62.8149   8
   0  18  -8 6.88156 49.8993   8
   0  18   9 18003.8 1075.28  14
   0  18  -9 17641.3 1065.55  13
   0  18  -9 15589.8 1074.83   6
   0  18   9 16391.4 1071.70   8
   0  18  -9 16716.5 1066.51   8
   0  18  10-20.6101 66.6709  14
   0  18 -10 97.3305 62.5724   6
   0  18 -10 25.8630 43.6639  13
   0  18 -10-34.7711 49.6299   8
   0  18  10 51.8423 65.6593   8
   0  18 -11 2818.55 173.526  13
   0  18  11 2485.50 186.915  14
   0  18 -11 2311.91 183.886   6
   0  18  11 2340.57 182.156   8
   0  18 -11 2188.42 171.494   8
   0  18  12-82.0925 77.1815  14
   0  18 -12 69.4659 61.1136   6
   0  18 -12-13.6962 48.2964   8
   0  18  12 24.4867 63.2705   8
   0  18 -12 61.0970 47.1657  13
   0  18  12 18.0315 61.0556  11
   0  18 -13 17375.5 982.493  13
   0  18  13 15696.6 988.554   8
   0  18 -13 14183.5 978.922   8
   0  18  13 15222.4 986.862  11
   0  18  14 204.409 75.1353   8
   0  18 -14 256.568 53.1409   8
   0  18 -14 237.392 54.5931  13
   0  18  14 191.607 67.5088  11
   0  18 -15 7265.36 428.183  13
   0  18 -15 6047.96 423.792   8
   0  18  15 6775.10 435.785   8
   0  18  15 6547.67 434.713  11
   0  18  16 200.413 77.5110  14
   0  18  16 197.779 68.4309   8
   0  18 -16 249.954 47.2298   8
   0  18  16 175.168 65.4878  11
   0  18 -16 216.845 52.3385  13
   0  18 -17 3552.93 212.425  13
   0  18  17 3105.94 225.224  14
   0  18 -17 2638.77 205.038   8
   0  18  17 3466.43 220.749   8
   0  18  17 3315.39 220.729  11
   0  18  18-85.9193 66.7161  14
   0  18  18-29.9176 59.8783   8
   0  18 -18-70.8799 42.0755  13
   0  18  18-46.8642 59.5907  11
   0  18  19 10941.0 691.606   8
   0  18  19 10974.1 692.974  11
   0  18  19 10693.8 695.471  14
   0  18 -19 10886.7 686.394  13
   0  18  20 21.4535 45.6312   8
   0  18 -20 5.46821 31.9760  13
   0  18  20 16.9062 57.5852  14
   0  18  21 3999.30 233.366   8
   0  18  21 3943.64 237.589  14
   0  19   0 20.3294 46.3034  14
   0  19   0 60.3189 61.6524   6
   0  19   0 3.66419 47.8041   8
   0  19  -1 1971.17 159.106  14
   0  19   1 2239.81 162.881  14
   0  19  -1 2163.94 174.266   6
   0  19   1 2478.16 175.833   6
   0  19   1 2125.21 165.036   8
   0  19  -1 2567.21 164.267   8
   0  19   2 7576.16 522.495  14
   0  19   2 8496.19 534.142   6
   0  19  -2 7719.27 530.998   6
   0  19  -2 8259.74 522.908   8
   0  19   2 8584.83 525.139   8
   0  19   3 89.6756 54.4694  14
   0  19   3-17.3069 57.6072   6
   0  19  -3 27.3774 59.5735   6
   0  19  -3-74.9177 53.3897   8
   0  19   3 58.7237 56.1665   8
   0  19   4 265.632 64.5396  14
   0  19   4 237.256 72.7736   6
   0  19   4 185.448 60.6438   8
   0  19  -4 220.499 54.1495   8
   0  19   5 42.6968 59.3240  14
   0  19   5-6.08743 67.4157   6
   0  19  -5 39.1031 47.3059   8
   0  19   5-16.6232 55.8788   8
   0  19   6 1489.27 127.928  14
   0  19  -6 1390.68 118.547   8
   0  19   7 223.476 63.1753  14
   0  19  -7 171.344 64.0498   6
   0  19   7 192.126 75.7572   6
   0  19  -7 138.772 54.0477   8
   0  19   8-14.5280 63.2751  14
   0  19  -8 69.3952 66.1135   6
   0  19  -8 32.0823 47.1706   8
   0  19   9 664.253 93.7652  14
   0  19  -9 980.897 99.0839   6
   0  19  -9 697.134 74.4650  13
   0  19   9 809.072 95.1387   8
   0  19  -9 813.125 81.1590   8
   0  19  10 311.073 77.5501  14
   0  19 -10 234.806 66.1917   6
   0  19 -10 413.728 55.1076  13
   0  19  10 386.573 72.2231   8
   0  19 -10 356.253 59.6601   8
   0  19  11-15.9615 70.7896  14
   0  19 -11 5.86431 61.9087   6
   0  19 -11-27.7182 48.2092   8
   0  19  11 4.83497 66.0513   8
   0  19 -11 80.5766 45.3388  13
   0  19  12 113.192 78.9281  14
   0  19  12 286.121 78.3115   8
   0  19 -12 178.922 52.2856   8
   0  19 -12 165.509 49.1173  13
   0  19  12 191.752 64.6317  11
   0  19  13 48.6039 80.6961  14
   0  19  13 100.948 72.2575   8
   0  19 -13 119.783 49.6199   8
   0  19 -13 125.721 48.0500  13
   0  19  13 194.347 63.6666  11
   0  19 -14 1239.92 95.1199  13
   0  19  14 1267.43 111.942   8
   0  19 -14 945.365 92.1830   8
   0  19  14 1019.40 105.470  11
   0  19 -15-22.2638 43.4672   8
   0  19  15 22.4767 65.1690   8
   0  19  15-77.2454 62.6861  11
   0  19 -15-21.0626 44.8371  13
   0  19 -16 90.4024 40.3972   8
   0  19  16 75.7790 67.1540   8
   0  19  16 40.9042 58.1030  11
   0  19 -16 123.421 44.3735  13
   0  19  17 63.6151 70.3288  14
   0  19  17 168.742 59.8146   8
   0  19 -17 30.4423 40.6479  13
   0  19  17 121.490 57.3737  11
   0  19  18 32.6487 61.6559  14
   0  19  18 67.7174 55.7556   8
   0  19  18 44.5024 51.0785  11
   0  19 -18 55.0301 36.0791  13
   0  19  19 293.513 62.8721  14
   0  19  19 321.935 53.2089   8
   0  19 -19 152.248 35.6004  13
   0  19  20-11.5273 39.1945   8
   0  19 -20 20.3836 23.6702  13
   0  19  20 5.83133 48.5027  14
   0  19  21 482.989 47.5710   8
   0  19  21 466.418 55.6756  14
   0  20   0 71258.7 4598.92  14
   0  20   0 73462.7 4609.58   6
   0  20   0 77277.2 4601.69   8
   0  20   1 117.965 53.8049  14
   0  20   1 17.7198 60.1645   6
   0  20  -1 40.6710 63.5827   6
   0  20   1 27.5157 58.4960   8
   0  20  -1 53.3516 58.4641   8
   0  20   2 4850.21 293.329  14
   0  20   2 4345.00 301.815   6
   0  20  -2 4072.30 299.749   6
   0  20  -2 4172.66 290.296   8
   0  20   2 4287.85 293.297   8
   0  20   3 56.6408 52.5105  14
   0  20   3-42.8917 68.1428   6
   0  20  -3-17.4199 57.8203   6
   0  20  -3 14.9884 54.7176   8
   0  20   3-24.6425 60.3479   8
   0  20   4 1054.26 95.2930  14
   0  20   4 941.904 103.830   6
   0  20   4 872.339 92.2757   8
   0  20  -4 990.710 89.0649   8
   0  20   5 26.3507 60.1506  14
   0  20   5-31.9372 64.5234   6
   0  20  -5 122.319 51.8625   8
   0  20   5 47.5199 60.2527   8
   0  20   6 4812.81 328.884  14
   0  20   6 5460.46 340.564   6
   0  20  -6 4677.33 323.253   8
   0  20   7-4.73805 60.6642  14
   0  20  -7 107.073 62.6876   6
   0  20   7 26.4523 65.1860   6
   0  20  -7 36.6510 51.4642   8
   0  20   8 3193.73 221.388  14
   0  20  -8 2998.01 223.951   6
   0  20  -8 3017.08 212.014   8
   0  20   9 15.1168 68.8782  14
   0  20  -9 95.4219 61.3269   6
   0  20   9 103.646 69.5285   8
   0  20  -9-10.7618 51.7899   8
   0  20  10 98.0291 70.7145  14
   0  20 -10 148.443 59.7262   6
   0  20 -10 59.8414 50.1743   8
   0  20  10 123.677 63.9274   8
   0  20 -10 75.1551 43.4026  13
   0  20  11 10.4359 70.7700  14
   0  20  11 90.5365 69.8492   8
   0  20 -11 47.7675 49.2686   8
   0  20  11-24.2894 54.5892  11
   0  20 -11-9.07437 44.1796  13
   0  20 -12 3198.19 210.604  13
   0  20  12 3355.95 226.660  14
   0  20 -12 2806.18 210.985   8
   0  20  12 3274.89 224.721   8
   0  20  12 3093.57 217.693  11
   0  20  13 31.1228 71.8678  14
   0  20 -13-9.23094 44.6086   8
   0  20  13 13.8874 66.2415   8
   0  20  13 12.3207 55.6274  11
   0  20 -13 43.9613 41.2323  13
   0  20  14 4390.09 300.578  14
   0  20 -14 4485.16 286.100  13
   0  20 -14 4042.18 285.102   8
   0  20  14 4493.91 293.959  11
   0  20  14 4566.50 297.240   8
   0  20  15-58.8505 63.2805   8
   0  20 -15-15.0774 38.9766   8
   0  20  15-7.72979 54.0684  11
   0  20 -15-2.62901 42.8041  13
   0  20 -16 873.812 77.9304  13
   0  20  16 1065.67 96.4474   8
   0  20  16 999.030 91.3368  11
   0  20  17 86.7254 53.4894   8
   0  20  17 115.177 53.3957  11
   0  20 -17 128.431 36.8430  13
   0  20  18 242.286 62.4994  14
   0  20  18 222.162 55.2580   8
   0  20 -18 180.093 33.4938  13
   0  20  18 164.408 50.8906  11
   0  20  19-89.2307 44.8915   8
   0  20  19-51.8358 49.0884  14
   0  20  20 1204.68 85.0072   8
   0  20  20 993.371 88.7758  14
   0  21   0 14.4171 48.2890  14
   0  21   0 43.1640 63.8683   6
   0  21   0 60.3265 56.2976   8
   0  21   1 740.753 82.9654  14
   0  21  -1 802.235 96.1819   6
   0  21   1 940.514 99.1876   6
   0  21  -1 895.414 84.1609   8
   0  21   1 617.853 88.2921   8
   0  21   2 31.6369 53.3216  14
   0  21  -2 18.2814 60.6823   6
   0  21   2-69.5106 63.2634   6
   0  21   2 16.6811 61.2030   8
   0  21  -2-46.9867 58.4520   8
   0  21   3 271.857 60.6081  14
   0  21   3 122.200 74.9048   6
   0  21  -3 280.485 75.9807   6
   0  21   3 149.035 64.9900   8
   0  21  -3 197.860 58.0128   8
   0  21   4 34.2717 57.0938  14
   0  21   4 104.410 66.3764   6
   0  21   4-8.68916 62.1750   8
   0  21  -4-15.3697 50.9816   8
   0  21   5-53.3166 63.8847  14
   0  21   5 52.9481 71.4096   6
   0  21   5 39.8790 57.5853   8
   0  21  -5 133.116 54.6367   8
   0  21   6 1139.28 115.738  14
   0  21   6 1206.31 127.014   6
   0  21  -6 1462.06 111.675   8
   0  21   7 355.363 77.1259  14
   0  21   7 538.388 83.4929   6
   0  21  -7 469.009 80.7823   6
   0  21  -7 459.754 65.1858   8
   0  21   8 599.027 88.6196  14
   0  21  -8 776.051 90.5068   6
   0  21  -8 597.170 74.0794   8
   0  21  -9-10.6680 49.4697   8
   0  21   9-4.95787 67.1411  14
   0  21  10 45.2225 69.3298  14
   0  21 -10 24.0638 49.9006   8
   0  21  10 23.3945 64.1062   8
   0  21  10 3.68585 48.9778  11
   0  21  11 160.864 70.3607  14
   0  21  11 166.728 68.6512   8
   0  21 -11 200.593 52.4472   8
   0  21  11 184.027 57.7798  11
   0  21  12 1617.72 130.371  14
   0  21  12 1468.28 127.860   8
   0  21 -12 1370.97 110.930   8
   0  21  12 1337.42 116.057  11
   0  21  13 146.191 74.5430  14
   0  21  13 323.822 67.4791   8
   0  21 -13 139.782 48.5255   8
   0  21  13 270.489 58.7381  11
   0  21 -13 198.664 44.6077  13
   0  21  14 439.579 79.6309  14
   0  21 -14 422.688 54.2872   8
   0  21  14 402.656 70.3640   8
   0  21  14 414.783 66.5951  11
   0  21 -14 394.831 50.9633  13
   0  21  15 723.231 87.3959  14
   0  21 -15 555.225 57.3758   8
   0  21  15 717.206 79.1619   8
   0  21 -15 512.437 56.5467  13
   0  21  15 702.595 72.4978  11
   0  21  16 48.9233 57.1234   8
   0  21  16 129.192 50.8073  11
   0  21  17 95.1688 49.1619   8
   0  21  17 130.325 45.0245  11
   0  21  18 111.427 44.5068   8
   0  21  19 78.2027 38.4683   8
   0  21  20 243.384 34.4832   8
   0  21  20 258.841 39.7181  14
   0  22   0-32.3777 48.1554  14
   0  22   0-32.0160 71.0617   6
   0  22   0 24.7344 56.9565   8
   0  22   1 2576.86 199.544  14
   0  22   1 3258.34 218.653   6
   0  22  -1 2956.18 215.475   6
   0  22  -1 2865.00 203.719   8
   0  22   1 3009.38 205.112   8
   0  22   2-23.6730 55.0497  14
   0  22  -2 56.8829 69.6905   6
   0  22   2-32.7758 68.5377   6
   0  22   2-85.2907 61.3442   8
   0  22  -2 7.99582 58.2466   8
   0  22   3 1191.38 107.727  14
   0  22  -3 1370.27 121.053   6
   0  22   3 1357.72 125.202   6
   0  22  -3 1175.39 105.491   8
   0  22   3 1152.33 110.688   8
   0  22   4 106.545 61.5480  14
   0  22   4 66.9803 69.2476   6
   0  22  -4 54.4700 53.4088   8
   0  22   4-4.40634 62.2307   8
   0  22   5 4870.31 331.748  14
   0  22   5 5004.83 342.733   6
   0  22   5 5327.96 334.111   8
   0  22  -5 4722.63 327.493   8
   0  22   6 167.760 66.5028  14
   0  22  -6 235.467 66.3178   6
   0  22   6 196.746 71.1636   6
   0  22  -6 210.572 57.8550   8
   0  22   6 276.396 67.2794   8
   0  22  -7 2481.06 174.363   8
   0  22   7 2371.76 181.390  14
   0  22  -8 85.7324 52.3900   8
   0  22   8 33.1895 67.9619  14
   0  22  -9 1088.42 96.0149   8
   0  22   9 1219.13 112.097  14
   0  22  10-4.79583 68.8017  14
   0  22  10-58.6581 68.5599   8
   0  22 -10-65.6687 49.3733   8
   0  22  10 53.1234 47.0788  11
   0  22  11 3118.58 222.695  14
   0  22  11 3418.79 222.539   8
   0  22 -11 2935.48 209.909   8
   0  22  11 3105.52 212.683  11
   0  22  12 27.9245 67.1018  14
   0  22 -12 71.1350 42.8550   8
   0  22  12 17.0454 62.3139   8
   0  22  12 66.1219 50.1636  11
   0  22  13 972.423 101.808  14
   0  22  13 950.517 97.6047   8
   0  22 -13 938.494 79.5775   8
   0  22  13 1034.73 86.5651  11
   0  22  14 42.3151 63.0225  14
   0  22  14 22.7670 60.5161   8
   0  22 -14-6.57629 35.6947   8
   0  22  14 36.2691 45.5577  11
   0  22  15 1252.58 106.372  14
   0  22  15 1071.42 98.6913   8
   0  22  15 1120.44 92.9710  11
   0  22  16-70.6914 56.5496  14
   0  22  16 30.7950 48.9628   8
   0  22  16-14.7076 38.3578  11
   0  22  17 478.317 56.4798   8
   0  22  17 261.881 58.2953  14
   0  22  18 21.5602 37.7383   8
   0  22  19 576.068 51.8200   8
   0  23   0 6.55427 62.5790   6
   0  23   0 4.14544 56.4634   8
   0  23   1 381.672 60.9193  14
   0  23  -1 337.242 80.2612   6
   0  23   1 304.482 82.0629   6
   0  23  -1 432.186 70.7905   8
   0  23   1 395.977 72.7578   8
   0  23   2-15.3444 52.7996  14
   0  23  -2 77.2593 61.4943   6
   0  23   2 73.5404 71.7601   6
   0  23   2 25.6676 57.7880   8
   0  23  -2 8.01433 55.9990   8
   0  23   3 510.942 73.4668  14
   0  23   3 591.918 93.4238   6
   0  23  -3 389.732 76.8972   6
   0  23  -3 605.981 73.0855   8
   0  23   3 571.471 78.6009   8
   0  23  -4 798.900 85.8734   8
   0  23   4 943.206 96.1477   8
   0  23   4 777.592 88.8906  14
   0  23  -5 26.3922 52.8088   8
   0  23   5 4.42656 63.2512   8
   0  23   5-46.8800 59.3675  14
   0  23  -6 47.7560 53.0214   8
   0  23   6 57.8304 64.4061   8
   0  23   6 69.9399 59.4745  14
   0  23  -7-10.6745 49.5024   8
   0  23   7-13.3602 61.4410  14
   0  23  -8 215.313 52.8083   8
   0  23   8 35.8971 64.6550  14
   0  23  -9 129.980 48.6255   8
   0  23   9 121.474 65.9240  14
   0  23 -10 36.5924 45.2926   8
   0  23  10 192.110 64.9719  14
   0  23  11-41.2242 63.5814   8
   0  23 -11-61.7841 42.2538   8
   0  23  11-48.0739 62.4551  14
   0  23  12 1666.71 134.692  14
   0  23 -12 1522.14 117.399   8
   0  23  12 1740.71 131.736   8
   0  23  12 1627.53 120.166  11
   0  23  13 68.2198 60.6377  14
   0  23  13 7.37057 56.8486   8
   0  23 -13 32.6551 34.7175   8
   0  23  13 10.3224 39.3318  11
   0  23  14 26.0987 56.3841  14
   0  23  14 60.9930 52.6244   8
   0  23  14 80.3765 40.0355  11
   0  23  15 33.9266 55.2264  14
   0  23  15 118.585 52.3163   8
   0  23  15 10.3546 35.3268  11
   0  23  16 221.721 48.9842   8
   0  23  16 196.892 54.4113  14
   0  23  17 10.9634 36.8662   8
   0  23  17 17.5743 42.8806  14
   0  23  18 13.8174 34.8872  14
   0  23  18 48.9300 32.1877   8
   0  24   0 33357.9 2089.09   8
   0  24  -1 132.144 59.8276   8
   0  24   1 120.062 61.2985   8
   0  24   1 137.650 52.0086  14
   0  24   2 22951.2 1380.21   8
   0  24  -2 22384.8 1378.45   8
   0  24   2 20727.7 1375.56  14
   0  24   3 29.6459 58.9417   8
   0  24  -3 23.0171 54.9474   8
   0  24   3 173.502 55.4174  14
   0  24   4 14558.3 904.020   8
   0  24  -4 14292.1 900.864   8
   0  24   4 13874.8 901.308  14
   0  24  -5 39.8783 51.5391   8
   0  24   5-29.9457 60.9750   8
   0  24   5 28.0863 55.3596  14
   0  24  -6 13478.6 876.329   8
   0  24   6 14307.6 881.278   8
   0  24   6 13899.0 879.666  14
   0  24   7-21.1587 60.4966   8
   0  24  -7 77.0436 49.3164   8
   0  24   7 12.3944 58.4448  14
   0  24  -8 12260.3 801.843   8
   0  24   8 13283.2 808.129  14
   0  24  -9 41.5850 44.7414   8
   0  24   9 111.195 59.9025  14
   0  24 -10 11721.8 766.372   8
   0  24  10 12842.0 774.392  14
   0  24  11 67.6306 59.4951   8
   0  24 -11 129.922 41.6785   8
   0  24  11 152.537 61.6976  14
   0  24  12 6457.84 393.846  14
   0  24 -12 5491.93 382.536   8
   0  24  12 6691.82 393.787   8
   0  24  13-42.4164 51.6628   8
   0  24  13-45.2439 53.3107  14
   0  24  14 12343.4 781.342  14
   0  24  14 12332.6 780.326   8
   0  24  15 10.3330 46.0091   8
   0  24  15 2.80611 47.6122  14
   0  24  16 6822.94 452.433  14
   0  24  16 7356.19 451.817   8
   0  24  17 35.8846 30.8737   8
   0  24  17 37.8508 33.4706  14
   0  25   0-3.90608 55.6683   8
   0  25  -1 383.276 64.9790   8
   0  25   1 296.773 66.1116   8
   0  25   2 168.237 60.6034   8
   0  25  -2 161.077 58.4242   8
   0  25   2 183.326 50.6499  14
   0  25  -3 32.8060 52.2885   8
   0  25   3-93.0114 62.0053   8
   0  25   3 34.2317 50.7317  14
   0  25  -4 398.517 62.2279   8
   0  25   4 323.995 67.5501   8
   0  25   4 322.467 62.1677  14
   0  25   5 104.866 57.4384   8
   0  25  -5 3.39123 49.6828   8
   0  25   5 7.26884 50.8039  14
   0  25  -6 32.3780 47.8269   8
   0  25   6 63.9762 58.5238   8
   0  25   6 40.6239 52.6323  14
   0  25  -7 6.11977 46.4413   8
   0  25   7-23.5814 54.8284   8
   0  25   7 55.7589 54.2190  14
   0  25  -8 268.403 50.1469   8
   0  25   8 214.807 58.0501  14
   0  25  -9 337.969 52.4241   8
   0  25   9 450.564 66.0878  14
   0  25 -10 671.077 63.8938   8
   0  25  10 702.572 78.8386  14
   0  25 -11 32.4286 33.4740   8
   0  25  11 27.0147 53.1438  14
   0  25  12 24.7347 48.0612   8
   0  25  12 12.6234 50.1793  14
   0  25  13 14.0219 46.8516   8
   0  25  13 37.4919 47.2981  14
   0  25  14 309.313 51.8299   8
   0  25  14 242.922 49.9336  14
   0  25  15 75.5392 37.4607   8
   0  25  15-30.4485 38.3028  14
   0  25  16 128.657 33.8992   8
   0  25  16 108.275 33.0608  14
   0  26   0-47.1649 54.2372   8
   0  26   1 14720.7 920.518   8
   0  26  -1 14380.4 919.653   8
   0  26   2-11.1873 54.5851   8
   0  26  -2-69.2900 52.4577   8
   0  26   3 3096.89 204.861   8
   0  26  -3 2935.01 200.577   8
   0  26   3 2760.06 197.604  14
   0  26   4 48.4621 55.2473   8
   0  26  -4 12.8864 47.6867   8
   0  26   4-30.6567 44.8232  14
   0  26  -5 1839.66 130.938   8
   0  26   5 1815.18 137.363   8
   0  26   5 1647.60 129.637  14
   0  26   6 54.6230 57.0319   8
   0  26  -6-31.8781 45.0936   8
   0  26   6-38.2504 48.2687  14
   0  26  -7 6766.82 448.638   8
   0  26   7 7680.89 455.653   8
   0  26   7 6802.36 451.336  14
   0  26  -8 24.6687 39.0505   8
   0  26   8 41.0505 48.4738  14
   0  26  -9 2139.54 155.489   8
   0  26   9 2560.86 163.614  14
   0  26 -10 75.5608 34.1951   8
   0  26  10-32.3365 48.1907  14
   0  26  11 954.871 82.6894  14
   0  26  12 80.6731 44.4592  14
   0  26  13 4427.86 299.736  14
   0  26  13 4883.72 301.161   8
   0  26  14 76.8024 37.2524   8
   0  26  14 33.7805 34.1676  14
   0  26  15 1517.29 104.748   8
   0  27   0 45.7124 48.7069   8
   0  27  -1 105.204 50.0475   8
   0  27   1 136.020 50.6661   8
   0  27   2 117.040 51.6443   8
   0  27  -2 204.073 53.1464   8
   0  27  -3 68.4657 46.1991   8
   0  27   3-10.0474 50.3908   8
   0  27  -4 79.4652 45.6913   8
   0  27   4 36.6231 49.4811   8
   0  27   5 234.210 46.5921  14
   0  27   5 275.927 58.9356   8
   0  27  -5 259.058 48.2714   8
   0  27   6 15.4852 40.8672  14
   0  27  -6-56.9959 40.1887   8
   0  27   6 3.20575 50.0488   8
   0  27   7 100.386 43.4597  14
   0  27   7-21.7508 48.5299   8
   0  27  -7 74.4768 37.8237   8
   0  27   8 47.9285 42.6441  14
   0  27  -8 14.0038 33.6631   8
   0  27   8-50.4936 48.7854   8
   0  27   9 99.3622 41.4365  14
   0  27  -9 22.0711 30.3129   8
   0  27   9 140.178 49.0857   8
   0  27  10 9.06390 38.2002  14
   0  27  11 37.1530 35.4821  14
   0  27  12 68.2919 34.2026  14
   0  27  14 222.401 32.0812   8
   0  28   0 1536.58 116.031   8
   0  28  -1-38.4908 44.1716   8
   0  28   1 11.4927 44.8550   8
   0 -28   2 2228.41 144.264   7
   0  28   2 2114.33 153.819   8
   0  28  -2 2150.64 152.616   8
   0  28  -3 17.6931 41.6432   8
   0  28   3 51.9997 46.4948   8
   0  28   4 1427.84 108.588   8
   0  28  -4 1393.75 104.617   8
   0  28   5 106.650 46.4600   8
   0  28  -5 103.377 37.7429   8
   0  28   6 763.311 70.1776   8
   0  28  -6 634.669 59.2418   8
   0  28   7-39.8978 32.4344  14
   0  28   7 65.2417 44.2366   8
   0  28  -7 3.48399 31.0769   8
   0  28   8 1269.44 95.8928  14
   0  28  -8 1300.46 93.7634   8
   0  28   9 35.8016 30.2174  14
   0  28   9 25.2354 38.5396   8
   0  28  10 274.801 37.8040  14
   0  28  10 498.253 48.6378   8
   0  29   0 30.1513 39.3594   8
   0  29   1 224.862 45.6949   8
   0  29  -1 230.905 42.7397   8
   0  29  -2 421.725 48.1874   8
   0  29   2 339.219 51.2888   8
   0  29   3 140.618 42.8397   8
   0  29  -3 122.515 36.6894   8
   0 -29   3 76.6849 22.8850   7
   0  29   4-30.4922 39.0149   8
   0  29  -4-11.0900 32.1912   8
   0 -29   4 14.5275 22.1155   7
   0  29  -5 3.30022 29.6112   8
   0  29   5 75.4065 40.5618   8
   0  29   6-2.19723 37.1016   8
   0  29  -6 53.3985 26.4287   8
   0  29   7 182.664 40.2110   8
   0  29   8 88.6279 36.4475   8
   0  29   9-6.95878 30.6989   8
   0  29  10 114.943 29.8504   8
   0  30   0 68.4107 32.6020   8
   0  30  -1 6596.58 435.666   8
   0  30   1 7225.40 436.874   8
   0  30   2 80.3646 34.0028   8
   0  30  -2 59.2064 30.0963   8
   0  30   3 2558.37 154.400   8
   0  30  -3 2123.53 150.444   8
   0  30   4 114.177 34.3946   8
   0  30  -4 12.1104 23.2469   8
   0  30   5 3137.75 174.071   8
   0 -30   5 2451.38 166.492   7
   0  30   6 9.72220 29.4824   8
   0 -30   6-4.59941 14.8508   7
   0 -30   7 1240.20 84.0722   7
   0  30   7 1414.91 90.8151   8
   0  30   8-18.4435 24.0547   8
   0  31   2 35.3615 23.2447   8
  -1   0  27-8.79971 33.2655   3
  -1   0  26-61.7258 45.6238   3
  -1   0  25 98.3387 53.4935   3
  -1   0  24 78.9419 60.2291   3
  -1   0  23 304.311 69.1667   3
  -1   0  22 72.8395 68.6881   3
  -1   0  21-22.1637 63.3540   3
  -1   0  20 31.2695 65.0955   3
  -1   0  20 30.1859 68.6243   5
  -1   0  19 231.318 67.4038   3
  -1   0  19 85.9762 68.6810   1
  -1   0  19 196.033 75.4143   4
  -1   0  19 14.6417 68.9251   5
  -1   0  18-58.6503 60.9452   3
  -1   0  18 47.7465 66.8162   1
  -1   0  18 46.8924 65.7684  11
  -1   0  18-6.57011 44.6153   8
  -1   0  18 54.7377 67.1990   4
  -1   0  18-76.0146 67.6927   5
  -1   0  17 7.87658 59.0939   3
  -1   0  17 38.1467 65.5055   1
  -1   0  17 8.73635 61.7020  11
  -1   0  17 55.6435 43.2131   8
  -1   0  17-33.1858 56.8495   4
  -1   0  17 83.8892 69.1054   5
  -1   0  16 58.4620 59.3722   3
  -1   0  16 88.1234 65.7714   1
  -1   0  16 48.0040 55.4361  11
  -1   0  16-11.4207 39.4144   8
  -1   0  16 34.7234 53.4943   4
  -1   0  16-29.2960 68.9953   5
  -1   0  15 165.586 64.7006   5
  -1   0  15 52.6081 54.0176   4
  -1   0  15 137.611 55.7300   3
  -1   0  14 27.0039 48.8203   4
  -1   0  14 33.8762 58.9431   5
  -1   0  13 198.683 50.4578   4
  -1   0  12 78.7222 44.1060   4
  -1   0  11-32.7891 42.3648   4
  -1   0  10 30.3678 39.7963   4
  -1   0   9 77.7208 35.3552   4
  -1   0   8 31.3795 30.3278   4
  -1   0   7 9.10892 25.9040   4
  -1   0   6 28.8177 27.7524   4
  -1   0   5 95.1223 26.9831   4
  -1   0   4-0.67678 20.1570   4
  -1   0   3 6.11054 15.0795   4
  -1   0   2 22.0398 11.0419   4
  -1   0   1 11.0546 8.20031   4
   1   0   0 8.51605 9.37392   2
   1   0   1 9.19965 11.7833   1
   1   0   2 21.3940 18.1099   5
   1   0   2 10.4872 17.2334   1
   1   0   3 62.2223 22.5176   5
   1   0   3 57.5061 21.9634   1
   1   0   4 89.1478 29.1915   5
   1   0   5 399.296 45.5976   5
   1   0   6 27.4461 37.2965   5
   1   0   7 154.235 39.4203   5
   1   0   8 6.79477 40.9789   5
   1   0   9 73.9773 48.6739   5
   1   0  10 42.5193 50.6647   5
   1   0  10 19.1063 40.1316   4
   1   0  10 60.8011 54.7322   1
   1   0  11 914.265 98.6355   5
   1   0  11 1341.99 100.469   1
   1   0  12 44.0374 56.0365   5
   1   0  12 71.2013 53.9979   1
   1   0  13 68.0022 58.3999   5
   1   0  13 124.581 57.6030   1
   1   0  14 71.3756 61.4103   5
   1   0  14-14.9580 56.8860   1
   1   0  15 148.667 55.9727  14
   1   0  15 181.833 72.3069   5
   1   0  15 96.3862 54.8977  11
   1   0  15 246.379 53.8391   8
   1   0  15 227.850 62.0856   3
   1   0  15 360.609 74.5995   1
   1   0  16 96.7655 54.4061  14
   1   0  16-17.6884 62.6463  11
   1   0  16-37.4460 48.9456   8
   1   0  16 36.7157 65.0911   1
   1   0  16 101.839 61.1872   3
   1   0  16 94.1485 68.9289   5
   1   0  17 165.079 53.2111   8
   1   0  17 143.055 63.9930   3
   1   0  17 173.298 78.2357   1
   1   0  17 189.937 75.8107   5
   1   0  18 58.1675 53.8315   8
   1   0  18 78.2069 70.8803   1
   1   0  18 82.2899 59.3449   3
   1   0  18-14.4127 73.5552   5
   1   0  19 31.4893 69.0843   3
   1   0  19 36.9306 74.7549   1
   1   0  20 91.0531 71.2064   3
   1   0  21 188.284 71.1670   3
   1   0  22-42.4560 68.9477   3
   1   0  23 136.069 63.9046   3
   1   0  24-108.958 59.5824   3
   1   0  25 436.894 62.5443   3
   1   0  26-19.1291 38.9386   3
  -1  -1  27 522.492 57.5941   3
  -1   1  27 745.465 58.0952   3
  -1   1  26 155.778 47.4021   3
  -1  -1  26 253.952 46.9476   3
  -1   1  25 1307.95 101.055   3
  -1  -1  25 1085.18 101.882   3
  -1   1  24 305.214 64.0499   3
  -1  -1  24 337.540 66.8226   3
  -1   1  23 2383.76 176.558   3
  -1   1  22 1878.95 156.367   3
  -1  -1  22 2014.59 156.015   3
  -1  -1  21 279.238 76.1192   3
  -1   1  21 453.749 76.5797   3
  -1  -1  20 861.571 95.7174   3
  -1   1  20 831.553 95.9011   3
  -1  -1  20 874.918 110.499   5
  -1  -1  19 7714.32 511.128   3
  -1  -1  19 8322.01 526.439   1
  -1   1  19 9030.17 514.643   3
  -1  -1  19 7260.06 523.042   5
  -1   1  19 7018.05 504.541   8
  -1   1  19 7522.74 516.264  11
  -1   1  19 8755.04 524.869   4
  -1  -1  19 8037.04 521.187   4
  -1  -1  18 34.0314 73.6655   1
  -1  -1  18 83.5975 61.4373   3
  -1   1  18 138.048 63.5016   3
  -1   1  18 383.364 57.5378  14
  -1  -1  18 41.3718 72.8988   5
  -1   1  18 103.520 69.5772   5
  -1   1  18 131.884 64.7199  11
  -1   1  18 78.2567 48.6151   8
  -1   1  18 152.851 65.6677   4
  -1  -1  18 102.839 69.6216   4
  -1   1  17 1100.03 108.647   1
  -1  -1  17 906.381 104.161   1
  -1  -1  17 930.439 95.1596   3
  -1   1  17 1027.92 96.8205   3
  -1   1  17 718.934 86.3183  14
  -1  -1  17 952.090 106.933   5
  -1   1  17 916.454 108.829   5
  -1  -1  17 832.944 80.8541   8
  -1   1  17 1012.46 96.9696  11
  -1   1  17 820.330 81.2347   8
  -1  -1  17 811.694 91.7182  11
  -1   1  17 988.653 96.3003   4
  -1  -1  17 1027.13 96.5997   4
  -1  -1  16 3919.30 255.154   1
  -1   1  16 4007.35 254.005   1
  -1   1  16 3236.64 236.415  14
  -1  -1  16 3088.21 237.656  11
  -1   1  16 3398.28 241.201  11
  -1   1  16 3354.83 231.923   8
  -1  -1  16 3309.42 229.673   8
  -1  -1  16 3799.04 245.742   4
  -1   1  16 3667.80 243.916   4
  -1   1  16 3620.55 250.657   5
  -1  -1  15 1089.26 101.956   5
  -1   1  15 1189.44 106.310   5
  -1   1  15 981.085 94.9741   4
  -1  -1  15 827.455 92.2707   4
  -1  -1  15 964.877 90.8797   3
  -1  -1  14 1004.24 91.2305   4
  -1   1  14 1139.70 93.9876   4
  -1  -1  14 831.900 97.9855   5
  -1   1  14 884.466 97.4761   5
  -1   1  13 16577.0 1008.75   4
  -1  -1  13 15406.6 1006.77   4
  -1  -1  12 3725.39 245.054   4
  -1   1  12 3578.79 244.322   4
  -1  -1  11 6626.98 440.006   4
  -1   1  11 7109.13 441.092   4
  -1   1  10 686.724 63.8691   4
  -1  -1  10 582.881 63.2626   4
  -1  -1   9 387.382 46.8290   4
  -1   1   9 403.767 49.4524   4
  -1   1   8 2991.09 200.755   4
  -1  -1   8 3161.77 201.529   4
  -1   1   7 123.755 31.8052   4
  -1  -1   7 149.579 29.1046   4
  -1  -1   6 197.217 33.4256   4
  -1   1   6 299.142 33.2014   4
  -1   1   5 706.310 59.5125   4
  -1  -1   5 904.200 59.7708   4
  -1  -1   4 14.1853 17.4045   4
  -1   1   4 24.9904 22.5869   4
  -1   1   3 493.054 37.9169   4
  -1  -1   2 29.1665 9.49225   4
  -1   1   2 23.1925 13.7189   4
  -1   1   2 15.9437 8.78744   6
  -1  -1   1 22.1112 5.30976   4
  -1   1   1 34.0400 10.1473   4
  -1   1   1 34.9566 7.36453   6
   1  -1   0 195.426 18.5759   4
   1  -1   0 213.462 17.6269   2
   1  -1   1 28.8550 13.3466   4
   1  -1   1 7.49438 11.5578   1
   1  -1   2 115.087 19.0336   5
   1  -1   2 97.5692 19.1558   4
   1  -1   2 107.669 19.8459   1
   1  -1   3 245.084 29.9955   5
   1  -1   3 273.722 30.7859   1
   1  -1   5 24808.7 1601.98   5
   1   1   5 26757.9 1603.13   5
   1  -1   6 6470.61 405.932   4
   1   1   6 6348.72 407.918   5
   1  -1   7 1130.20 83.6389   4
   1  -1   7 1039.29 86.8254   5
   1   1   7 1283.51 90.3577   5
   1  -1   8 1103.40 82.7192   4
   1   1   8 1043.39 88.7458   5
   1  -1   9 1402.19 120.497   5
   1   1   9 1889.46 125.251   5
   1   1  10 2715.59 195.217   5
   1  -1  10 2561.44 195.336   5
   1  -1  10 2802.58 189.573   4
   1   1  10 2866.08 194.881   1
   1  -1  10 2944.44 196.490   1
   1  -1  11 6293.60 455.538   5
   1   1  11 7429.28 460.067   5
   1  -1  11 7248.50 453.735   4
   1  -1  11 6352.92 455.663   1
   1   1  11 8292.40 460.199   1
   1   1  12 153.931 61.2046   5
   1  -1  12 225.245 62.9434   5
   1  -1  12 274.657 51.7547   4
   1   1  12 368.221 66.3198   1
   1  -1  12 370.942 63.5420   1
   1  -1  13 134.379 57.4610   5
   1   1  13 77.8960 59.2343   5
   1  -1  13 129.490 49.3584   4
   1   1  13 148.399 59.3419   1
   1  -1  13 74.7374 57.7663   1
   1  -1  14 45.3845 64.1040   5
   1   1  14 51.4623 61.6413   5
   1  -1  14 19.7274 58.5236   1
   1   1  14-15.0984 60.8407   1
   1  -1  14 16.8302 52.1524   4
   1   1  15 10114.4 695.701  14
   1  -1  15 11619.0 706.506   5
   1   1  15 12806.4 711.304   5
   1  -1  15 10461.0 696.971  11
   1  -1  15 10197.4 690.915   8
   1   1  15 10266.7 698.145  11
   1   1  15 9984.54 693.222   8
   1  -1  15 11133.2 696.460   3
   1   1  15 13431.4 712.152   1
   1  -1  15 12305.9 707.628   1
   1   1  16 1374.22 122.700   1
   1  -1  16 1256.55 123.344   1
   1  -1  16 1345.08 110.976   3
   1   1  16 913.955 106.467  14
   1   1  16 1440.03 121.173   5
   1  -1  16 1331.79 124.120   5
   1  -1  16 1242.32 101.469   8
   1   1  16 986.006 98.0473   8
   1   1  16 937.078 108.303  11
   1  -1  16 1549.11 119.002   4
   1  -1  17 344.004 76.6806   1
   1   1  17 447.588 71.4502   3
   1  -1  17 389.396 69.3838   3
   1   1  17 511.197 77.5481  14
   1   1  17 416.706 63.1073   8
   1  -1  17 438.435 63.6661   8
   1   1  17 385.501 81.9544  11
   1  -1  17 447.104 73.5205   4
   1  -1  17 403.946 81.9579   5
   1   1  17 490.721 86.0895   5
   1   1  18 1159.62 125.936   3
   1  -1  18 1391.84 141.350   1
   1  -1  18 1557.77 129.681   3
   1   1  18 1536.04 121.435   8
   1  -1  18 1632.58 136.129   4
   1  -1  18 1589.71 144.851   5
   1  -1  19 170.026 68.3003   3
   1  -1  19 205.742 77.2515   1
   1   1  19 225.081 70.6384   3
   1  -1  19 311.805 74.9672   4
   1   1  19 193.697 62.1168   8
   1   1  20 1100.16 117.368   3
   1  -1  20 1346.67 119.367   3
   1   1  21 8255.35 536.790   3
   1   1  22 63.3218 69.9622   3
   1  -1  22-12.7106 67.5078   3
   1   1  23 3016.23 212.539   3
   1   1  24 1162.82 105.661   3
   1  -1  24 1180.38 104.211   3
   1  -1  25 588.271 70.8945   3
   1   1  25 732.121 71.1638   3
   1  -1  26 148.235 40.5807   3
   1   1  26 10.4646 39.9389   3
  -1  -2  27 4925.72 314.825   3
  -1  -2  26 53.4099 43.9399   3
  -1  -2  25 6384.74 412.623   3
  -1  -2  24 7.11405 58.4218   3
  -1  -2  23 8621.00 556.092   3
  -1  -2  22 51.0617 63.9761   3
  -1  -2  21 22918.5 1443.39   3
  -1  -2  20-44.9838 76.2447   5
  -1   2  20 18.3337 52.9390   8
  -1   2  20 70.6186 74.3077  11
  -1  -2  20-35.4825 68.2372   3
  -1  -2  19 24153.2 1413.04   1
  -1  -2  19 23016.3 1398.02   3
  -1   2  19 20400.6 1396.45  14
  -1  -2  19 23607.4 1412.88   5
  -1   2  19 22167.4 1401.97  11
  -1   2  19 19639.4 1392.30   8
  -1  -2  19 24260.5 1409.40   4
  -1   2  19 24278.5 1410.11   4
  -1  -2  18-67.6610 71.9319   1
  -1  -2  18 53.9978 63.6901   3
  -1   2  18 17.5836 59.8768  14
  -1  -2  18 41.4245 76.6170   5
  -1   2  18-3.53362 47.9945   8
  -1   2  18-35.4243 67.4284  11
  -1   2  18 49.0986 63.2157   4
  -1  -2  18 24.0387 65.0850   4
  -1  -2  17 8615.98 540.448   3
  -1  -2  17 8895.85 553.163   1
  -1   2  17 7675.37 539.614  14
  -1  -2  17 8941.33 553.424   5
  -1   2  17 7398.28 535.074   8
  -1   2  17 8529.78 544.873  11
  -1  -2  17 9177.76 548.631   4
  -1   2  17 9171.75 549.346   4
  -1  -2  16 75.5137 58.3545   1
  -1  -2  16 83.0679 53.7071   3
  -1   2  16 78.5764 53.1020  14
  -1  -2  16 18.3557 48.8972  11
  -1   2  16 15.5026 41.2545   8
  -1   2  16 51.7827 63.8406  11
  -1  -2  16 18.9381 38.0704   8
  -1   2  16 20.1229 55.1474   4
  -1  -2  16 39.2793 57.7421   4
  -1  -2  16 29.2920 60.9899   5
  -1  -2  15 13244.2 810.379   5
  -1   2  15 13011.9 806.084   4
  -1  -2  15 12498.9 804.671   4
  -1  -2  15 12139.7 799.507   3
  -1  -2  14-53.7434 47.5880   4
  -1   2  14 47.1760 49.4888   4
  -1  -2  14-57.2098 56.6834   5
  -1   2  13 56255.0 3433.53   4
  -1  -2  13 53949.0 3432.55   4
  -1   2  12 300.201 55.6185   4
  -1  -2  12 278.744 52.8090   4
  -1   2  11 5155.43 325.936   4
  -1  -2  11 4896.07 324.903   4
  -1  -2  10 122.847 43.3083   4
  -1   2  10 90.0370 42.0616   4
  -1  -2   9 92210.9 5763.96   4
  -1   2   9 93293.0 5764.44   4
  -1   2   8 237.879 39.9966   4
  -1  -2   8 181.482 36.5484   4
  -1   2   7 50428.9 3136.11   4
  -1  -2   7 50425.5 3135.66   4
  -1   2   6 23.3810 29.1578   4
  -1  -2   6 15.9023 25.2054   4
  -1  -2   5 455138. 28489.0   4
  -1   2   5 463400. 28489.7   4
  -1   2   4 1.63020 25.0337   4
  -1  -2   4 22.7462 18.9967   4
  -1  -2   3 113799. 6941.09   4
  -1   2   3 115379. 6942.24   4
  -1   2   3 107179. 6941.26   6
  -1  -2   2 5.28889 9.86934   4
  -1   2   2 0.59167 17.1624   4
  -1   2   2 3.99856 15.1408   6
  -1  -2   1 22897.8 1434.01   4
  -1   2   1 23302.2 1435.92   4
  -1   2   1 23579.4 1435.27   6
   1  -2   0 0.51822 13.2483   4
   1  -2   0-1.70701 11.0413   2
   1   2   1 115249. 7260.24   4
   1   2   1 115619. 7262.00   6
   1  -2   1 123504. 7262.06   4
   1  -2   2 2.34199 17.3672   5
   1   2   2 11.6690 22.9980   6
   1  -2   2-0.67297 22.0366   4
   1   2   2 0.76559 11.9696   4
   1  -2   2 15.5043 17.5215   1
   1  -2   3 46962.2 2887.26   5
   1   2   3 44896.6 2886.21   4
   1  -2   3 47802.6 2887.44   4
   1  -2   3 46887.4 2887.24   1
   1  -2   4 108.448 28.2204   4
   1   2   4 133.811 25.6783   4
   1  -2   4 85.5140 30.7547   5
   1  -2   5 68952.1 4343.07   4
   1  -2   5 70970.7 4343.83   5
   1  -2   6 25.3545 27.1297   4
   1   2   6 17.9843 26.2602   4
   1  -2   6 32.7799 36.3400   5
   1  -2   7 1510.34 94.7326   4
   1  -2   7 1122.55 95.8014   5
   1  -2   8 31.1383 33.8575   4
   1  -2   8 4.40765 43.0154   5
   1  -2   9 116757. 7391.82   4
   1  -2   9 121672. 7394.12   5
   1  -2  10 14.8996 48.6552   5
   1  -2  10-2.46225 42.5480   4
   1  -2  10 23.5971 48.3052   1
   1  -2  11 56066.3 3491.77   5
   1  -2  11 54997.4 3489.02   4
   1  -2  11 57218.1 3492.05   1
   1  -2  12 89.6317 52.0440   5
   1  -2  12 216.442 48.6653   4
   1  -2  12 84.7187 51.7496   1
   1  -2  13 17454.9 1097.31   5
   1  -2  13 17382.1 1093.87   4
   1  -2  13 17193.1 1096.62   1
   1  -2  14 114.571 58.6197   5
   1  -2  14 4.89605 53.9582   1
   1  -2  14 110.218 50.4278   4
   1   2  14 83.8636 55.8267   4
   1  -2  15 19889.0 1140.63   1
   1  -2  15 18403.5 1128.80   3
   1   2  15 17622.0 1131.65  14
   1  -2  15 19891.5 1141.02   5
   1   2  15 16008.7 1126.96   8
   1   2  15 17858.7 1132.52  11
   1  -2  15 16408.0 1125.47   8
   1  -2  15 19126.1 1136.25   4
   1   2  15 19418.0 1136.41   4
   1  -2  16 114.659 61.9301   1
   1  -2  16 85.4668 55.0109   3
   1   2  16 31.1280 60.8172  14
   1  -2  16 129.286 67.3499   5
   1   2  16 135.615 67.2200  11
   1   2  16 54.8821 48.6195   8
   1  -2  16 74.8718 58.5688   4
   1   2  16 127.335 64.5912   4
   1  -2  17 22014.5 1299.97   1
   1  -2  17 20724.8 1286.26   3
   1   2  17 18777.8 1287.81  14
   1  -2  17 22168.4 1300.58   5
   1   2  17 18459.8 1283.88   8
   1   2  17 20377.0 1291.26  11
   1   2  17 21637.4 1295.94   4
   1  -2  17 21576.2 1295.68   4
   1  -2  18 4.25926 65.4758   3
   1  -2  18-97.9458 74.0425   1
   1   2  18 9.93330 66.5915  14
   1   2  18 37.1916 59.9134   8
   1   2  18-31.8290 68.3303   4
   1  -2  18-6.36380 62.7062   4
   1  -2  18-127.632 78.0196   5
   1  -2  19 16951.4 1063.65   3
   1  -2  19 17526.0 1077.37   1
   1   2  19 18078.5 1076.04   4
   1  -2  19 16974.8 1074.60   4
   1   2  19 15412.9 1061.21   8
   1  -2  20 198.550 67.3598   3
   1  -2  21 14288.2 908.708   3
   1  -2  22-16.8417 67.3595   3
   1  -2  23 12140.4 772.535   3
   1  -2  24-40.3195 55.6743   3
   1  -2  25 10119.7 641.968   3
   1  -2  26 26.8834 38.9425   3
  -1   3  27 264.679 38.4752   3
  -1  -3  27 345.051 39.6794   3
  -1   3  26 434.442 53.7780   3
  -1  -3  26 363.091 55.0642   3
  -1   3  25 5.71560 49.0829   3
  -1  -3  25 35.5325 51.8111   3
  -1   3  24 64.1185 55.0022   3
  -1  -3  24-20.9139 55.7164   3
  -1  -3  23 89.8643 60.2766   3
  -1   3  23 22.7967 58.7517   3
  -1   3  22 684.701 84.8324   3
  -1  -3  22 494.689 82.8498   3
  -1  -3  21 1557.33 135.084   3
  -1   3  21 1657.58 135.479   3
  -1   3  20 28.1577 63.1381  14
  -1   3  20 102.996 70.5743   5
  -1  -3  20 118.761 72.6318   5
  -1   3  20 26.5198 54.8618   8
  -1   3  20 100.684 79.8305  11
  -1   3  20 34.7487 61.9678   3
  -1  -3  20 118.343 65.8782   3
  -1   3  19 346.625 75.0069   1
  -1  -3  19 343.876 70.8478   3
  -1  -3  19 304.933 77.8026   1
  -1   3  19 407.359 72.5424   3
  -1   3  19 324.274 75.2413  14
  -1  -3  19 359.740 82.9269   5
  -1   3  19 387.638 80.0545   5
  -1   3  19 413.214 66.7612   8
  -1   3  19 476.997 84.8988  11
  -1  -3  19 466.098 83.9972   4
  -1   3  18 2035.84 151.414   3
  -1  -3  18 2151.42 163.619   1
  -1  -3  18 1957.37 150.970   3
  -1   3  18 2039.33 161.712   1
  -1   3  18 1731.79 153.874  14
  -1  -3  18 1832.64 161.182   5
  -1   3  18 1929.98 163.277   5
  -1   3  18 1852.79 145.118   8
  -1   3  18 1975.76 160.786  11
  -1  -3  18 1957.50 155.939   4
  -1   3  17 97.8696 59.2277   3
  -1  -3  17-54.1769 57.4462   3
  -1   3  17-25.3561 65.3137   1
  -1  -3  17-37.5957 67.8800   1
  -1   3  17 44.6134 61.5706  14
  -1   3  17 51.2303 66.9670   5
  -1  -3  17 82.2776 71.0109   5
  -1   3  17 48.7003 70.0619  11
  -1   3  17 38.4295 49.2285   8
  -1  -3  17 49.0959 60.9521   4
  -1  -3  16 281.874 73.6160   1
  -1   3  16 375.112 77.6928   1
  -1  -3  16 185.917 61.3844   3
  -1   3  16 258.630 64.0748   3
  -1   3  16 204.548 60.3275  14
  -1   3  16 317.047 70.8249  11
  -1   3  16 318.692 54.0238   8
  -1  -3  16 283.331 62.5414   4
  -1   3  16 366.524 77.2534   5
  -1  -3  16 185.642 72.8655   5
  -1   3  15 1203.93 100.824   3
  -1  -3  15 1012.78 97.9430   3
  -1   3  15 929.802 99.4063  11
  -1  -3  15 1332.33 102.142   4
  -1  -3  15 1033.44 109.998   5
  -1   3  15 1232.82 111.125   5
  -1  -3  14 84.5841 45.9125   4
  -1   3  14 19.4863 57.1249   5
  -1  -3  14 47.1580 54.7666   5
  -1  -3  13 1765.56 129.471   4
  -1   3  13 1787.61 139.667   5
  -1  -3  13 1542.04 137.892   5
  -1  -3  12 1210.20 98.0791   4
  -1  -3  11 2634.25 181.085   4
  -1  -3  10 4.34887 39.6914   4
  -1  -3   9 1075.42 84.1061   4
  -1  -3   8 147.531 33.0505   4
  -1  -3   7 163.813 31.2391   4
  -1  -3   6 169.947 28.8243   4
  -1  -3   5 233.571 31.2131   4
  -1  -3   4 49.2642 19.8377   4
  -1   3   4 55.0873 25.6300   6
  -1  -3   3 35.9278 16.9903   4
  -1   3   3 10.4334 23.9339   6
  -1  -3   2 6.43814 12.4511   4
  -1   3   2 32.8708 20.3535   6
  -1  -3   1 25.7416 9.03037   4
  -1   3   1 29.9977 19.4862   6
  -1   3   0 13.3255 18.9994   6
   1  -3   0 24.7141 19.4382   4
   1   3   0 3.99175 12.9941   2
   1  -3   0-1.71516 12.2249   2
   1  -3   1 4.25741 21.4272   4
   1   3   1 8.21699 8.22661   4
   1   3   1-4.76401 22.3661   6
   1   3   2 321.107 41.8851   6
   1  -3   2 393.734 33.8477   5
   1  -3   2 408.089 33.7643   1
   1  -3   3 36.8214 23.9825   5
   1   3   3 17.9910 29.7674   6
   1   3   3 9.31725 24.2558   5
   1  -3   3 26.6244 27.6608   4
   1   3   3 5.16289 17.2703   4
   1   3   3 28.1996 23.4571   1
   1  -3   3 16.1234 23.7372   1
   1  -3   4 5686.05 353.281   5
   1  -3   4 5495.30 353.259   1
   1   3   5 7113.85 435.010   4
   1  -3   5 6242.57 436.484   4
   1   3   5 7394.36 437.748   5
   1  -3   6 5766.19 378.249   4
   1   3   6 5856.96 376.857   4
   1   3   6 6389.18 380.120   5
   1  -3   6 5925.65 379.072   5
   1   3   7 8.80087 27.0511   4
   1  -3   7-6.57293 30.3046   4
   1   3   7 6.03638 37.5415   5
   1  -3   7-11.0450 33.4934   5
   1  -3   8 1570.08 119.365   4
   1   3   8 1842.35 119.256   4
   1  -3   8 1649.98 122.634   5
   1   3   9 2517.27 158.555   5
   1   3   9 2105.92 151.395   4
   1   3   9 2549.33 158.548   1
   1   3  10 1715.75 115.053   5
   1  -3  10 1158.03 111.006   5
   1  -3  10 1199.91 107.807   4
   1   3  10 1724.63 115.276   1
   1  -3  10 1353.05 110.196   1
   1  -3  11 60.8720 50.6898   5
   1   3  11-14.6223 52.1243   5
   1   3  11 50.0398 44.3153   4
   1  -3  11-11.6335 46.2131   4
   1   3  11 35.9436 50.6440   1
   1  -3  11 39.9097 48.0448   1
   1   3  12 1325.77 113.941   5
   1  -3  12 1063.07 107.935   5
   1  -3  12 1280.49 107.087   4
   1   3  12 1496.22 105.691   4
   1   3  12 1427.28 113.420   1
   1  -3  12 1327.83 110.958   1
   1  -3  13 1303.25 123.253   5
   1   3  13 1415.82 126.969   5
   1  -3  13 1511.18 117.704   4
   1   3  13 1741.42 120.172   4
   1   3  13 1518.25 128.518   1
   1  -3  13 1318.12 123.669   1
   1  -3  14 2609.15 203.696   5
   1   3  14 2849.42 206.042   1
   1  -3  14 2883.40 205.331   1
   1   3  14 2924.06 199.359   4
   1  -3  14 2767.32 200.576   4
   1   3  15 2870.14 196.200   1
   1  -3  15 2277.53 194.467   1
   1   3  15 2711.76 185.100   3
   1   3  15 2425.34 186.883  14
   1   3  15 2850.41 199.200   5
   1  -3  15 2398.83 194.036   5
   1   3  15 2357.27 180.234   8
   1   3  15 2546.54 188.326  11
   1  -3  15 2581.17 189.414   4
   1   3  15 2871.08 191.898   4
   1   3  16 854.275 87.4811   3
   1   3  16 771.636 96.9497   1
   1  -3  16 593.981 82.6336   3
   1  -3  16 834.017 98.3062   1
   1   3  16 666.273 86.8944  14
   1  -3  16 595.536 92.4171   5
   1   3  16 596.808 95.9742   5
   1   3  16 642.537 79.2960   8
   1   3  16 647.695 88.1320  11
   1   3  16 763.139 84.2821   4
   1  -3  16 847.841 85.4337   4
   1  -3  17 64.6335 65.2568   1
   1   3  17 113.927 70.9295   1
   1  -3  17 63.3474 59.5419   3
   1   3  17 114.974 65.4804   3
   1   3  17 44.7949 69.0519  14
   1   3  17 211.684 77.8940   5
   1  -3  17 85.5970 67.6771   5
   1   3  17 20.8264 72.9137  11
   1   3  17 69.3302 60.2978   8
   1   3  17 58.6347 66.2511   4
   1  -3  17 105.925 58.8297   4
   1   3  18 4318.42 286.274   3
   1  -3  18 4556.40 300.035   1
   1   3  18 4200.88 285.526   8
   1   3  18 3791.75 293.875  11
   1  -3  18 4243.07 294.681   4
   1   3  18 4362.56 295.620   4
   1   3  18 3858.08 291.156  14
   1   3  19 6361.22 403.009   1
   1  -3  19 5506.57 400.047   1
   1  -3  19 6032.91 388.670   3
   1   3  19 5471.86 384.750   8
   1   3  19 6193.70 398.531   4
   1  -3  19 6183.70 399.477   4
   1   3  19 5334.07 390.072  14
   1   3  20 560.304 81.4083   3
   1  -3  20 422.050 81.6386   3
   1   3  20 552.178 77.8690   8
   1  -3  21 4.35165 65.7331   3
   1   3  21 8.70226 67.0931   3
   1   3  22 241.739 68.1456   3
   1  -3  22 107.474 66.7177   3
   1  -3  23 200.004 62.3707   3
   1   3  23 126.073 61.7908   3
   1   3  24 1576.83 114.391   3
   1  -3  24 1163.61 112.661   3
   1  -3  25 851.409 77.1263   3
   1   3  25 747.808 74.6713   3
   1   3  26 66.9817 37.3357   3
   1  -3  26 80.9001 39.5800   3
  -1   3 -26 4.49910 27.5014  13
  -1   4  27-12.3622 25.8093   3
  -1  -4  27-12.6072 26.3802   3
   1   4 -27-3.67050 21.5948  13
  -1   4  26 4307.11 286.180   3
  -1  -4  26 4543.50 287.113   3
  -1   4  25 32.7719 46.5161   3
  -1  -4  25 65.5912 50.7055   3
  -1  -4  24 6882.11 449.144   3
  -1   4  24 7003.12 448.386   3
  -1  -4  23 45.8057 60.2922   3
  -1   4  23-40.5612 56.9209   3
  -1  -4  22 8699.91 557.188   3
  -1   4  22 8552.39 555.806   3
  -1   4  21 4.19239 62.3825   3
  -1  -4  21 21.3725 61.3426   3
  -1   4  21 52.4681 52.4506   8
  -1   4  20 19158.6 1293.56  14
  -1   4  20 20852.5 1298.99  11
  -1   4  20 19200.2 1288.44   8
  -1  -4  20 21500.2 1292.24   3
  -1   4  20 22052.3 1292.61   3
  -1  -4  19 20.9675 64.3501   1
  -1  -4  19 46.5496 61.0999   3
  -1   4  19-34.8629 68.4944   1
  -1   4  19 42.2192 61.6551   3
  -1   4  19-10.0707 67.1934  14
  -1   4  19-92.7679 70.4858   5
  -1  -4  19 150.172 73.4723   5
  -1   4  19 27.5378 53.3555   8
  -1   4  19-33.6939 79.8246  11
  -1  -4  19 12.5729 56.2194   4
  -1   4  19-6.55943 68.7421   4
  -1   4  18 314.359 72.5350   1
  -1  -4  18 296.768 63.9275   3
  -1   4  18 270.113 65.4922   3
  -1  -4  18 352.127 72.2445   1
  -1   4  18 296.774 74.4421  14
  -1  -4  18 161.872 69.8846   5
  -1   4  18 237.702 75.7244   5
  -1   4  18 195.851 58.9680   8
  -1  -4  18 342.384 72.0546   4
  -1   4  17 116.386 55.8047   3
  -1   4  17-12.5726 62.0986   1
  -1  -4  17 34.3594 53.9164   3
  -1  -4  17 43.3013 58.8974   1
  -1   4  17 42.5773 61.5075  14
  -1   4  17-44.7591 65.0339   5
  -1  -4  17-12.5815 63.3196   5
  -1   4  17-30.1090 66.4656  11
  -1   4  17-14.6325 53.9597   8
  -1  -4  17 27.1429 54.2111   4
  -1  -4  16 632.069 72.6480   4
  -1  -4  16 450.021 77.8494   1
  -1   4  16 581.641 73.3074   3
  -1  -4  16 599.040 71.5588   3
  -1   4  16 490.765 80.0294   1
  -1   4  16 607.652 79.1752  14
  -1  -4  16 641.652 85.1690   5
  -1   4  16 434.900 83.6701   5
  -1   4  16 567.186 83.1067  11
  -1   4  16 521.153 65.0709   8
  -1   4  15 67.1964 52.6029   3
  -1  -4  15 68.1790 51.2818   3
  -1   4  15 58.5647 58.5767  11
  -1  -4  15 43.7354 46.5672   4
  -1  -4  15 67.3478 61.4802   5
  -1   4  15 117.980 66.9203   5
  -1  -4  14 29713.2 1911.20   4
  -1   4  14 31947.2 1917.49   5
  -1  -4  14 30215.9 1915.19   5
  -1  -4  13-13.6136 41.5910   4
  -1   4  13 52.7710 54.8742   5
  -1  -4  13 25.0719 51.9643   5
  -1  -4  12 6105.71 394.171   4
  -1  -4  11-28.1738 41.0932   4
  -1  -4  10 46102.1 2871.61   4
  -1  -4   9-3.79109 36.2233   4
  -1  -4   8 47807.4 2974.62   4
  -1  -4   7 14.9663 28.5136   4
  -1  -4   6 2502.13 162.496   4
  -1  -4   5 62.0469 23.8976   4
  -1   4   5 47.4540 30.7030   6
  -1  -4   4 549852. 34148.5   4
  -1   4   4 550550. 34149.8   6
  -1  -4   3 15.6196 17.6050   4
   1   4  -3-3.82419 29.2324   6
  -1   4   3 7.68833 28.3619   6
  -1  -4   2 93910.1 5744.19   4
  -1   4   2 89965.5 5745.92   6
  -1   4   1 47.2701 26.1681   6
  -1  -4   1 28.5263 12.6334   4
   1  -4   0 51471.5 3299.82   2
   1   4   0 52063.9 3299.94   2
   1   4   0 55221.4 3299.51   4
  -1   4   0 54163.9 3302.27   6
   1  -4   0 52239.4 3301.95   4
   1   4   1 30.7345 11.3417   4
   1   4   1 22.9300 30.1982   6
   1  -4   1 54.9518 25.5421   4
   1   4   2 27161.7 1624.60   1
   1  -4   2 25345.0 1624.29   1
   1   4   2 25659.1 1623.70   4
   1  -4   2 27176.3 1626.29   4
   1   4   2 26212.3 1624.59   5
   1   4   2 25732.5 1627.01   6
   1   4   3 297.008 31.8874   1
   1  -4   3 228.369 30.3006   1
   1   4   3 267.567 26.1715   4
   1  -4   3 223.055 35.6969   4
   1   4   3 246.531 31.8724   5
   1   4   3 309.653 41.3155   6
   1  -4   3 218.704 31.3517   5
   1  -4   4 43148.5 2770.84   1
   1   4   4 46821.0 2771.61   1
   1  -4   4 45268.4 2771.91   4
   1   4   4 44312.9 2770.02   4
   1   4   4 46495.1 2771.72   5
   1  -4   4 43085.2 2770.89   5
   1   4   4 43335.8 2772.75   6
   1   4   5 26.2510 30.7147   1
   1  -4   5 20.9966 27.5313   1
   1   4   5-1.00282 23.8060   4
   1  -4   5-6.71591 28.2036   4
   1   4   5-6.98749 30.4924   5
   1  -4   5-3.74569 28.8144   5
   1   4   6 16377.2 954.013   1
   1  -4   6 15221.2 952.691   1
   1   4   6 14989.6 951.175   4
   1  -4   6 15111.8 952.698   4
   1   4   6 15564.1 953.664   5
   1  -4   6 14447.9 952.413   5
   1   4   7 186.414 44.7011   1
   1  -4   7 106.854 38.1539   1
   1  -4   7 141.162 36.1542   4
   1   4   7 165.854 31.6153   4
   1   4   7 129.632 42.8875   5
   1  -4   7 150.203 39.0980   5
   1   4   8 19363.3 1116.05   1
   1  -4   8 17338.4 1113.81   1
   1  -4   8 16860.3 1113.03   4
   1   4   8 18077.9 1112.53   4
   1  -4   8 16593.3 1113.63   5
   1   4   8 19107.2 1116.23   5
   1  -4   9 47.2090 45.6246   1
   1   4   9 238.402 52.3914   1
   1  -4   9 59.3152 40.9643   4
   1   4   9 125.173 41.1752   4
   1  -4   9 97.6405 46.8293   5
   1   4   9 86.6186 52.1672   5
   1   4  10 5361.01 326.023   1
   1  -4  10 4636.31 322.604   1
   1  -4  10 4296.54 320.938   4
   1   4  10 4929.09 321.255   4
   1  -4  10 4959.25 323.321   5
   1  -4  11 92.1232 49.0213   1
   1   4  11 10.9075 49.6375   1
   1  -4  11 89.1375 44.4297   4
   1   4  11 146.901 45.3318   4
   1   4  11 121.459 53.4459   5
   1  -4  11 26.6373 47.4112   5
   1  -4  12 18376.0 1165.81   1
   1   4  12 19382.5 1168.50   1
   1   4  12 18445.2 1163.42   4
   1  -4  12 17720.6 1163.72   4
   1  -4  12 18123.9 1165.85   5
   1   4  12 19324.5 1168.68   5
   1  -4  13 84.6227 54.1039   1
   1   4  13 18.4335 55.8589   1
   1   4  13 22.3794 45.7263   4
   1  -4  13 34.7754 48.7716   4
   1   4  13 51.8468 57.3356   5
   1  -4  13 51.9169 57.3562   5
   1  -4  14 5489.67 369.534   1
   1   4  14 5489.53 371.378   1
   1  -4  14 5935.12 371.428   5
   1   4  14 5687.44 372.796   5
   1   4  14 5414.05 367.325  11
   1   4  14 5645.09 367.286   4
   1  -4  14 5373.82 367.311   4
   1   4  15 124.688 54.1764   4
   1  -4  15 161.100 59.7753   4
   1   4  15 102.170 52.0949   3
   1  -4  15 59.2924 51.9917   3
   1  -4  15 164.917 61.6079   1
   1   4  15 51.1958 61.1994   1
   1   4  15 99.0337 68.3911  14
   1  -4  15 180.090 66.1231   5
   1   4  15 105.062 63.7772   5
   1   4  15 125.637 67.3018  11
   1   4  15 157.565 58.6479   8
   1   4  16 7690.16 488.185   1
   1  -4  16 6891.94 473.835   3
   1   4  16 7200.08 475.447   3
   1  -4  16 7090.94 484.595   1
   1   4  16 7364.26 481.980  14
   1   4  16 8405.57 491.701   5
   1  -4  16 7802.95 487.160   5
   1   4  16 7102.58 476.429   8
   1   4  16 7256.65 481.848  11
   1   4  16 7687.92 483.883   4
   1  -4  16 7141.92 482.551   4
   1  -4  17-19.1773 67.1540   1
   1   4  17-6.66902 70.7329   1
   1   4  17-12.2496 63.8055   3
   1  -4  17-43.0174 60.2361   3
   1   4  17-5.19486 70.5555  14
   1  -4  17-71.2975 66.9295   5
   1   4  17-13.5895 71.3799   5
   1   4  17 76.2498 58.6058   8
   1   4  17-21.3194 67.0678  11
   1   4  17 52.6891 62.0932   4
   1  -4  17-64.6706 65.2442   4
   1  -4  18 14492.5 924.450   3
   1   4  18 14995.0 925.845   3
   1   4  18 16108.6 940.320   1
   1  -4  18 14898.0 937.183   1
   1   4  18 13804.8 930.910  11
   1   4  18 13669.7 925.232   8
   1  -4  18 14390.5 934.421   4
   1   4  18 15494.6 936.352   4
   1   4  18 14133.7 930.702  14
   1   4  19 43.8637 75.5752  14
   1   4  19 52.9439 66.6904   3
   1  -4  19 25.8379 64.6382   3
   1   4  19 40.5345 60.8645   8
   1  -4  20 12026.4 749.866   3
   1   4  20 11880.8 750.255   3
   1   4  20 11290.9 749.845   8
   1   4  21 17.0639 63.3786   3
   1  -4  21 29.8600 65.1857   3
   1   4  21-12.6983 61.6581   8
   1   4  22 5367.86 355.846   3
   1  -4  22 5371.05 355.533   3
   1   4  23 17.8914 58.9608   3
   1  -4  23 117.045 62.0126   3
   1  -4  24 8619.52 547.768   3
   1   4  24 8501.29 546.884   3
   1   4  25 34.5268 44.4036   3
   1  -4  25-15.3536 45.7687   3
   1  -4  26 3240.44 195.013   3
   1   4  26 3278.65 194.602   3
   1   5 -27 28.6884 21.2707  13
  -1   5  26 241.557 43.1694   3
  -1  -5  26 304.358 45.1358   3
  -1  -5  25 121.330 49.2353   3
  -1   5  25 46.1418 45.7773   3
  -1   5  24 658.694 79.3209   3
  -1  -5  24 925.006 82.8333   3
  -1  -5  23 444.344 73.5340   3
  -1   5  23 614.440 73.5324   3
  -1   5  22 594.990 83.9878   3
  -1  -5  22 789.065 86.3480   3
  -1   5  21 817.686 97.1951  14
  -1  -5  21 714.171 91.2737   3
  -1   5  21 895.199 92.6762   3
  -1   5  21 919.602 88.7295   8
  -1   5  21 963.115 110.770  11
  -1   5  20 879.770 106.918  14
  -1   5  20 1091.36 97.0396   8
  -1   5  20 918.075 112.021  11
  -1   5  20 855.069 99.5819   3
  -1  -5  20 1113.87 102.133   3
  -1  -5  19 172.192 68.6804   1
  -1   5  19 87.2833 60.9331   3
  -1   5  19 137.570 71.4709   1
  -1  -5  19 124.849 63.1661   3
  -1   5  19 100.230 74.6443  14
  -1  -5  19 42.0501 64.8195   5
  -1   5  19 84.0160 73.9843   5
  -1   5  19 126.481 58.9292   8
  -1   5  19 63.0314 75.0968  11
  -1   5  19 156.995 67.1519   4
  -1  -5  19 6.18127 63.8066   4
  -1  -5  18 1028.79 103.678   3
  -1   5  18 1055.01 105.307   3
  -1   5  18 1014.63 114.421   1
  -1  -5  18 1096.08 114.322   1
  -1   5  18 1148.33 117.147  14
  -1  -5  18 1006.81 115.180   5
  -1   5  18 1293.15 119.815   5
  -1   5  18 1149.07 104.277   8
  -1   5  18 1038.47 118.770  11
  -1  -5  18 1233.95 112.706   4
  -1   5  18 1444.95 120.056   4
  -1   5  17 292.005 61.8361   3
  -1  -5  17 268.677 67.9902   1
  -1   5  17 274.327 69.4561   1
  -1  -5  17 259.666 63.9017   3
  -1   5  17 224.136 70.4134  14
  -1   5  17 341.208 73.8632   5
  -1  -5  17 210.354 70.4284   5
  -1   5  17 453.280 61.3131   8
  -1   5  17 381.480 80.9060  11
  -1   5  17 294.680 70.2843   4
  -1  -5  17 376.908 62.8852   4
  -1  -5  16 474.611 68.7355   4
  -1   5  16 557.096 72.5579   4
  -1  -5  16 442.914 69.0881   3
  -1   5  16 655.136 74.6472   3
  -1   5  16 497.921 83.1747   1
  -1  -5  16 375.791 78.0683   1
  -1   5  16 421.335 75.3284  14
  -1  -5  16 472.516 79.7212   5
  -1   5  16 487.878 81.3889   5
  -1   5  16 427.731 78.8536  11
  -1   5  16 481.466 64.9168   8
  -1  -5  15 5188.07 343.918   1
  -1   5  15 5168.88 334.941   3
  -1  -5  15 5177.60 333.921   3
  -1   5  15 5643.64 346.680   1
  -1   5  15 4584.75 338.549  14
  -1   5  15 4500.92 332.384   8
  -1   5  15 4918.10 339.452  11
  -1   5  15 5684.81 340.868   4
  -1  -5  15 5222.91 338.424   4
  -1  -5  15 4835.38 341.782   5
  -1   5  15 5171.03 345.085   5
  -1  -5  14 2709.02 191.626   4
  -1   5  14 3087.56 194.703   4
  -1   5  14 2556.16 199.130   5
  -1  -5  14 2433.00 195.187   5
  -1  -5  13 494.389 64.0996   4
  -1   5  13 552.061 64.6893   4
  -1  -5  13 519.395 71.4179   5
  -1   5  13 513.439 73.9393   5
  -1  -5  12 2795.11 217.438   4
  -1   5  12 3734.80 221.649   4
  -1  -5  11 1736.30 126.576   4
  -1   5  10 170.051 44.2878   4
  -1  -5  10 156.447 41.7576   4
  -1  -5   9 123.027 40.0213   4
  -1   5   9 110.746 39.8804   4
  -1   5   8 369.360 45.7879   4
  -1  -5   8 255.356 39.6678   4
  -1  -5   7 1659.15 116.613   4
  -1   5   7 1742.17 118.386   4
  -1  -5   6 491.802 45.5491   4
  -1   5   6 531.210 48.3727   4
  -1  -5   5 674.222 53.9365   4
  -1   5   5 701.813 60.5394   6
  -1   5   4 3217.43 213.402   4
  -1  -5   4 3277.21 211.242   4
  -1   5   4 3473.18 215.494   6
  -1   5   3 29.7564 27.4294   4
  -1  -5   3 25.7239 18.9932   4
  -1   5   3 27.1714 31.0056   6
   1   5  -3 34.8282 31.6169   6
  -1   5   2 534.414 44.2799   4
  -1   5   2 407.010 46.4219   6
   1   5   0 2922.49 188.989   4
   1   5   0 3298.35 195.924   6
   1   5   1 101.986 16.3912   4
   1  -5   1 164.134 30.8336   4
  -1   5  -1 109.592 31.7081   6
   1   5   1 109.015 33.0871   6
   1  -5   2 734.553 56.2123   4
   1   5   2 612.087 59.3437   6
   1   5   2 737.528 47.0441   4
   1  -5   2 564.351 47.0097   1
   1  -5   3 2309.07 155.369   5
   1  -5   3 2665.15 159.851   4
   1   5   3 2425.35 154.181   4
   1  -5   3 2297.81 155.204   1
   1   5   3 2486.42 155.900   1
   1   5   4 5818.71 336.748   4
   1   5   4 5214.83 342.129   6
   1   5   4 5306.91 338.663   5
   1  -5   4 4999.22 340.490   4
   1  -5   4 5120.08 337.407   5
   1   5   5 6203.97 388.146   5
   1  -5   5 5702.24 386.596   5
   1  -5   5 6376.53 389.326   4
   1   5   5 5670.36 385.072   4
   1  -5   5 6176.31 386.724   1
   1   5   5 6895.89 388.264   1
   1   5   6 797.607 65.2280   5
   1  -5   6 646.116 59.6108   5
   1  -5   6 698.649 63.5067   4
   1   5   6 735.791 57.1596   4
   1   5   6 780.097 63.8183   1
   1  -5   6 704.957 59.3486   1
   1   5   7 1786.75 129.329   5
   1   5   7 1781.10 124.728   4
   1  -5   7 1868.05 127.018   1
   1   5   7 1902.30 129.402   1
   1   5   8 106.359 49.4277   5
   1  -5   8 102.661 42.1474   5
   1  -5   8 65.3357 41.4882   4
   1   5   8 118.302 38.4903   4
   1   5   8 19.1817 45.5000   1
   1  -5   8 149.305 41.7093   1
   1   5   9-14.1576 47.3915   5
   1  -5   9 49.7445 43.3804   5
   1   5   9 83.4280 40.2424   4
   1  -5   9 9.55623 40.4474   4
   1  -5   9 12.2286 42.9181   1
   1   5   9-19.4817 46.2707   1
   1   5  10 971.560 92.1134   5
   1  -5  10 854.340 87.3004   5
   1  -5  10 947.897 85.1192   4
   1   5  10 1015.09 83.1611   4
   1   5  10 1232.37 93.6283   1
   1  -5  10 1016.93 87.2999   1
   1  -5  11-52.8365 48.4630   5
   1   5  11 11.1584 52.9393   5
   1   5  11 31.6069 38.6844   4
   1  -5  11-6.13700 44.6403   4
   1  -5  11-16.2616 45.1809   1
   1   5  11 3.64895 51.5927   1
   1   5  12 109.799 56.4706   5
   1  -5  12 26.4461 48.4719   5
   1  -5  12 76.3762 43.6177   4
   1   5  12 3.29881 43.7761   4
   1   5  12 45.4101 51.6368   1
   1  -5  12 110.832 46.5538   1
   1  -5  13 68.6519 53.2108   5
   1   5  13 57.0363 57.7802   5
   1  -5  13 71.2021 49.4577   1
   1   5  13 4.63814 55.2599   1
   1  -5  13 98.3163 46.8985   4
   1   5  13 56.5236 49.2886   4
   1   5  14 1950.39 154.793   1
   1   5  14 1766.57 145.515  14
   1  -5  14 1829.89 150.414   5
   1   5  14 1774.06 151.557   5
   1   5  14 1654.47 144.302  11
   1   5  14 2019.59 143.451   8
   1   5  14 2077.07 145.778   4
   1  -5  14 1941.91 145.336   4
   1   5  15 96.4069 54.5058   4
   1  -5  15 132.871 59.4509   4
   1  -5  15 26.0468 51.3188   3
   1   5  15 77.6105 53.5007   3
   1  -5  15 105.300 62.8778   1
   1   5  15 102.657 63.6047   1
   1   5  15 108.213 70.9797  14
   1   5  15 69.8478 62.7861   5
   1  -5  15-26.8592 61.5769   5
   1   5  15 110.798 65.1000  11
   1   5  15 76.8894 54.1314   8
   1   5  16 1225.95 107.607   4
   1  -5  16 995.421 102.469   4
   1   5  16 1189.42 113.720   1
   1  -5  16 1152.06 110.619   1
   1   5  16 964.698 101.089   3
   1  -5  16 1186.12 99.5578   3
   1   5  16 987.805 112.985  14
   1   5  16 946.080 111.847   5
   1  -5  16 907.374 109.405   5
   1   5  16 877.921 109.854  11
   1   5  16 1031.12 100.190   8
   1  -5  17 26.8454 60.2226   3
   1   5  17 119.481 72.4585   1
   1  -5  17 37.6537 67.7621   1
   1   5  17 137.968 65.8567   3
   1   5  17 183.732 74.5801  14
   1  -5  17 44.5368 65.9677   5
   1   5  17 53.8506 69.9351   5
   1   5  17 13.1842 62.5891   8
   1   5  17 135.966 78.0434  11
   1  -5  17 229.158 62.7513   4
   1   5  17 117.287 66.8767   4
   1   5  18 63.5882 60.4048   3
   1  -5  18-6.64428 64.0563   1
   1   5  18 41.6129 61.8787   1
   1  -5  18 40.5964 59.2030   3
   1   5  18 51.7685 80.8350  11
   1   5  18 123.335 64.9076   8
   1   5  18 81.4931 67.1733   4
   1  -5  18-12.6225 60.3266   4
   1   5  18 56.0656 74.9790  14
   1   5  19 928.411 113.899  14
   1   5  19 1349.73 108.828   3
   1  -5  19 932.749 104.642   3
   1   5  19 1132.26 123.556  11
   1   5  19 1105.20 106.243   8
   1   5  20 531.235 93.7850  14
   1  -5  20 517.709 79.0958   3
   1   5  20 534.188 79.8322   3
   1   5  20 594.042 83.4292   8
   1   5  21-12.4027 59.0826   3
   1  -5  21-49.5744 64.7711   3
   1   5  21 17.1631 63.6749   8
   1  -5  22 2264.98 168.430   3
   1   5  23 894.471 85.7231   3
   1  -5  23 716.744 84.7068   3
   1   5  24 484.262 69.5057   3
   1  -5  24 739.649 72.2361   3
   1  -5  25 720.134 74.3235   3
   1   5  25 874.506 73.2143   3
   1  -5  26 35.2278 31.1718   3
   1   5  26 27.9758 29.3083   3
  -1   5 -26 32.8730 26.3093  13
  -1  -6  26 7.11926 33.5361   3
  -1   6  26-6.90930 32.3510   3
  -1   6  25 241.740 47.0406   3
  -1  -6  25 258.017 49.7399   3
  -1  -6  24 48.7454 51.1933   3
  -1   6  24 11.6377 48.3811   3
  -1  -6  23 391.919 66.3771   3
  -1   6  23 433.369 63.7521   3
  -1  -6  22-68.9793 56.8653   3
  -1   6  22 111.291 58.7237   3
  -1   6  22-49.1983 52.4615   8
  -1   6  21 2142.10 169.064  14
  -1   6  21 2198.78 158.897   3
  -1  -6  21 2368.70 162.283   3
  -1   6  21 1866.87 156.944   8
  -1   6  21 2197.44 176.860  11
  -1   6  20-91.2569 73.3366  14
  -1   6  20-23.4409 81.8675  11
  -1   6  20-20.6623 58.2873   8
  -1  -6  20 16.4033 61.1560   3
  -1   6  20-4.05593 57.2083   3
  -1   6  19 335.712 70.6786   1
  -1   6  19 186.250 61.2218   3
  -1  -6  19 218.420 63.8160   3
  -1  -6  19 234.775 66.9532   1
  -1   6  19 252.347 80.6334  14
  -1  -6  19 232.228 70.7900   5
  -1   6  19 198.342 68.5551   5
  -1   6  19 219.274 65.9287   8
  -1   6  19 249.686 80.7228  11
  -1  -6  19 392.531 72.6424   4
  -1   6  19 387.347 69.5553   4
  -1  -6  18 74.1416 56.3621   3
  -1   6  18 126.550 59.6799   3
  -1  -6  18 44.9241 64.0729   1
  -1   6  18 136.587 63.5220   1
  -1   6  18 113.848 73.2839  14
  -1   6  18 85.8352 63.2001   5
  -1  -6  18 188.868 69.8722   5
  -1   6  18 50.4242 78.4296  11
  -1   6  18 83.3920 59.7097   8
  -1  -6  18 126.226 57.2050   4
  -1   6  18 141.362 68.6682   4
  -1  -6  17 1064.18 101.503   4
  -1   6  17 1201.93 108.090   4
  -1  -6  17 883.410 95.7647   3
  -1  -6  17 1082.35 110.002   1
  -1   6  17 1196.71 111.666   1
  -1   6  17 982.118 96.4844   3
  -1   6  17 1210.15 112.115  14
  -1  -6  17 1189.87 111.611   5
  -1   6  17 1290.45 113.721   5
  -1   6  17 1103.51 109.194  11
  -1   6  17 878.478 97.2888   8
  -1   6  16 46.6961 51.2999   4
  -1  -6  16 97.8581 52.5563   4
  -1  -6  16-20.5578 53.1782   3
  -1   6  16 28.4772 54.8143   3
  -1   6  16 86.1558 62.2460   1
  -1  -6  16 38.6945 57.5518   1
  -1   6  16 14.7552 63.9800  14
  -1   6  16 70.1249 65.4490   5
  -1  -6  16-22.4895 60.2375   5
  -1   6  16-14.6452 66.8182  11
  -1   6  16 91.6941 56.3252   8
  -1  -6  15 110.287 50.8413   4
  -1   6  15 46.9415 55.5840   4
  -1  -6  15 78.7341 46.2333   3
  -1  -6  15 80.5914 54.2853   1
  -1   6  15 39.7550 46.7813   3
  -1   6  15-15.8987 55.7779   1
  -1   6  15 36.4887 60.9596  14
  -1   6  15 155.998 67.7266  11
  -1   6  15 50.0484 52.0560   8
  -1  -6  15 70.9283 56.5696   5
  -1   6  15-21.3279 59.5251   5
  -1   6  14-25.1766 48.0549   4
  -1  -6  14 19.6274 46.1284   4
  -1   6  14 19.3355 57.9956   5
  -1  -6  14 27.2458 54.1781   5
  -1   6  13 126.734 47.8625   4
  -1  -6  13 96.8961 45.1599   4
  -1  -6  13 154.311 52.4666   5
  -1   6  13 100.506 54.0798   5
  -1   6  12 3.28208 43.3259   4
  -1  -6  12 64.1869 42.7536   4
  -1   6  12 55.0050 54.7012   5
  -1  -6  12 28.8449 49.0205   5
  -1   6  11 10266.6 642.526   4
  -1  -6  11 9992.63 640.938   4
  -1  -6  10 74.6941 41.4322   4
  -1   6  10 70.6240 43.3856   4
  -1  -6   9 1714.96 128.303   4
  -1   6   9 1972.58 130.178   4
  -1  -6   8 539.051 56.6989   4
  -1   6   8 639.157 60.1365   4
  -1  -6   7 39112.1 2450.85   4
  -1   6   7 39667.5 2451.75   4
  -1  -6   6-2.66800 27.3242   4
  -1   6   6 1.52560 30.5662   4
  -1   6   6 10.9537 38.7244   6
  -1   6   5 2515.56 146.686   4
  -1  -6   5 2036.20 144.046   4
  -1   6   5 2142.82 148.680   6
  -1  -6   4 181.099 28.5188   4
  -1   6   4 187.191 32.6172   4
   1   6  -4 165.058 37.9109   6
  -1   6   4 164.292 38.4703   6
  -1   6   3 49192.2 3060.12   4
  -1   6   3 48489.5 3061.23   6
  -1  -6   3 51722.0 3058.77   4
   1   6  -3 46071.1 3060.88   6
  -1   6   2 2.17180 27.1367   4
  -1  -6   2 30.4384 20.4240   4
  -1   6   2 19.8230 33.4759   6
  -1   6   1 19492.4 1199.10   4
  -1  -6   1 19120.6 1196.71   4
  -1   6   1 19202.8 1200.22   6
   1   6   0 13.2657 15.4093   4
  -1   6   0 8.92788 32.5875   6
   1   6   0-4.07018 32.3658   6
   1  -6   0 21.5009 28.6025   4
   1  -6   1 56.1854 29.0597   4
  -1   6  -1 51.2020 31.2547   6
   1   6   1 148.946 38.6955   6
   1   6   1 107.071 17.5927   4
   1  -6   1 109.939 15.5140   2
   1   6   2 126.705 17.8639   4
   1   6   2 105.415 37.7185   6
   1  -6   2 84.1504 32.1603   4
   1  -6   3 8779.03 538.701   4
   1   6   3 8428.99 540.749   6
   1   6   3 8547.09 535.263   4
   1  -6   3 8239.08 535.244   1
   1   6   3 8921.22 535.970   1
   1  -6   4 307.396 34.1813   5
   1   6   4 347.161 37.4178   5
   1   6   4 303.690 50.2583   6
   1   6   4 350.499 34.3351   4
   1  -6   4 323.548 43.1347   4
   1   6   4 384.650 39.0016   1
   1   6   5 1630.14 122.480   6
   1  -6   5 1888.17 117.931   4
   1   6   5 1753.87 116.624   5
   1  -6   5 1572.05 114.241   5
   1   6   5 1691.09 113.365   4
   1   6   5 1724.37 115.621   1
   1  -6   5 1751.89 113.914   1
   1   6   6 125.016 35.5813   5
   1  -6   6 124.283 32.4389   5
   1  -6   6 188.796 38.3013   4
   1   6   6 170.089 32.1960   4
   1  -6   6 190.122 33.1010   1
   1   6   6 205.904 36.8451   1
   1  -6   7 87.8856 35.1364   5
   1   6   7 77.0822 40.0295   5
   1  -6   7 79.5094 39.5730   4
   1   6   7 42.8241 31.1273   4
   1  -6   7 65.0954 32.2521   1
   1   6   7 122.535 38.3928   1
   1   6   8 257.740 53.8128   5
   1  -6   8 243.433 47.4460   5
   1  -6   8 244.850 48.6989   4
   1   6   8 297.617 44.9544   4
   1  -6   8 299.034 46.0914   1
   1   6   8 288.818 51.3879   1
   1  -6   9 202.400 44.4934   5
   1   6   9 259.450 53.1082   5
   1  -6   9 95.0550 44.0804   4
   1   6   9 127.320 40.8849   4
   1   6   9 243.255 50.8333   1
   1  -6   9 205.864 44.4205   1
   1  -6  10 145.061 49.2261   5
   1   6  10 130.904 56.2428   5
   1   6  10 196.160 44.6304   4
   1  -6  10 149.128 47.0037   4
   1   6  10 241.600 53.3610   1
   1  -6  10 193.275 48.0821   1
   1   6  11 344.662 57.7254   5
   1  -6  11 353.930 53.7026   5
   1  -6  11 319.717 52.0394   4
   1   6  11 357.815 52.8581   4
   1  -6  11 381.319 52.8730   1
   1   6  11 402.771 57.1810   1
   1   6  12 409.299 69.0437   5
   1  -6  12 337.285 58.9841   5
   1  -6  12 355.933 59.8059   4
   1   6  12 325.522 55.6815   4
   1   6  12 393.789 66.3802   1
   1  -6  12 321.890 57.6432   1
   1  -6  13 536.555 69.2577   5
   1   6  13 554.887 76.7429   5
   1  -6  13 560.604 68.6062   1
   1   6  13 643.044 74.7844   1
   1  -6  13 618.939 68.1776   4
   1   6  13 616.971 69.0069   4
   1   6  14-34.6441 47.3222   4
   1  -6  14 31.2780 50.4361   4
   1   6  14 9.66842 48.8511   3
   1  -6  14-4.66977 50.9155   1
   1   6  14 67.3411 60.7502   1
   1  -6  14 26.1416 44.5865   3
   1   6  14-4.50888 57.2102  14
   1  -6  14-9.53119 51.2565   5
   1   6  14 26.4418 59.1910   5
   1   6  14-38.7166 59.5118  11
   1   6  14-26.0587 47.3126   8
   1  -6  15 4086.56 277.686   3
   1   6  15 4363.96 280.964   3
   1  -6  15 4083.89 286.729   1
   1   6  15 4887.08 294.371   1
   1   6  15 3764.82 287.194  14
   1   6  15 4566.65 293.566   5
   1  -6  15 4078.75 287.442   5
   1   6  15 3792.64 286.078  11
   1   6  15 3943.43 282.764   8
   1   6  15 4724.12 287.842   4
   1  -6  15 4183.57 286.236   4
   1  -6  16 54.2297 57.7803   4
   1   6  16 187.834 60.8291   4
   1   6  16 128.752 61.3908   3
   1  -6  16 45.5510 54.3112   3
   1   6  16 110.915 67.8614   1
   1  -6  16 91.2674 61.4598   1
   1   6  16 79.1879 76.4184  14
   1   6  16 12.5041 68.5434   5
   1  -6  16 92.5608 59.9900   5
   1   6  16 15.5109 73.2145  11
   1   6  16 138.231 60.1801   8
   1  -6  17 343.394 68.6172   1
   1  -6  17 177.058 58.8731   3
   1   6  17 321.421 66.8949   3
   1   6  17 268.017 71.6468   1
   1   6  17 300.483 74.5801   8
   1   6  17 216.264 81.6559  11
   1   6  17 328.297 70.0851   4
   1  -6  17 106.043 66.6316   4
   1   6  17 318.980 78.2185  14
   1  -6  18 7.95121 59.3501   3
   1   6  18 37.6044 61.0936   3
   1   6  18 115.737 65.9484   1
   1  -6  18-19.4425 62.6004   1
   1   6  18 32.9193 63.6880   8
   1   6  18-93.2321 82.7193  11
   1   6  18-6.22844 62.5226   4
   1  -6  18 6.27402 64.6246   4
   1   6  18-17.3446 78.8630  14
   1   6  19-52.2614 77.6632  14
   1   6  19 46.5861 65.0672   3
   1  -6  19 122.821 61.5601   3
   1   6  19 131.440 87.1792  11
   1   6  19 274.431 67.2406   8
   1   6  20 39.5212 78.5430  14
   1   6  20-4.16799 59.0933   3
   1  -6  20-135.100 65.4247   3
   1   6  20 92.0929 65.0227   8
   1   6  21 227.269 62.8327   3
   1  -6  21 175.077 63.8421   3
   1   6  21 138.223 63.9094   8
   1  -6  22 104.146 60.2642   3
   1   6  22 80.5196 59.5492   3
   1   6  23 410.286 62.7469   3
   1  -6  23 384.680 64.7913   3
   1  -6  24 86.7305 50.0691   3
   1   6  24 8.09749 45.8347   3
   1  -6  25 51.3650 40.2113   3
   1   6  25 74.2081 38.5879   3
  -1   6 -25-1.96084 35.0572  13
   1   6  26 41.6791 25.4532   3
  -1   6 -26 23.1160 24.3799  13
  -1  -7  26 293.544 35.6533   3
  -1   7  26 209.345 34.4361   3
  -1   7  25 87.5412 41.3072   3
  -1  -7  25 219.056 44.1455   3
  -1   7  24 1101.08 89.3669   3
  -1  -7  24 970.908 91.0408   3
  -1  -7  23 1171.01 95.5631   3
  -1   7  23 899.578 92.3792   3
  -1   7  22 528.602 80.3652  14
  -1   7  22 496.530 68.7676   3
  -1  -7  22 388.548 70.1734   3
  -1   7  22 496.889 68.0828   8
  -1   7  21 113.083 73.2318  14
  -1   7  21 113.226 59.5388   3
  -1  -7  21 150.224 63.4794   3
  -1   7  21 165.302 83.4301  11
  -1   7  21 130.162 57.9616   8
  -1   7  20 187.438 78.7064  14
  -1   7  20 126.614 62.0689   8
  -1   7  20 129.183 83.3493  11
  -1  -7  20 19.7679 60.9972   3
  -1   7  20 175.419 63.6241   3
  -1   7  19-50.9446 77.8720  14
  -1   7  19 19.8992 66.0520   5
  -1  -7  19-13.2181 65.9898   5
  -1   7  19 8.67913 61.7669   8
  -1   7  19 76.2331 79.1816  11
  -1   7  19-27.5404 62.4770   3
  -1  -7  19 66.5848 63.0465   3
  -1   7  18 2378.26 185.787   1
  -1  -7  18 2318.06 183.637   1
  -1   7  18 2494.11 174.677   3
  -1   7  18 2197.77 185.376  14
  -1  -7  18 1995.97 180.289   5
  -1   7  18 2382.85 188.780   5
  -1  -7  18 2102.89 175.738   4
  -1   7  18 2537.40 189.639  11
  -1   7  18 2581.08 178.123   8
  -1   7  18 2515.98 181.227   4
  -1  -7  17 305.740 62.9852   4
  -1   7  17 337.029 70.3074   4
  -1   7  17 200.089 57.7742   3
  -1  -7  17 272.991 59.4217   3
  -1  -7  17 339.614 67.6558   1
  -1   7  17 253.706 67.9784   1
  -1   7  17 326.088 77.4294  14
  -1  -7  17 239.409 69.6208   5
  -1   7  17 240.905 71.4484   5
  -1   7  17 188.465 74.6029  11
  -1   7  17 202.411 62.7845   8
  -1  -7  16 567.750 72.9945   4
  -1   7  16 711.850 79.0427   4
  -1   7  16 602.923 73.1185   3
  -1  -7  16 503.876 76.8897   1
  -1  -7  16 559.860 70.7246   3
  -1   7  16 402.287 78.5602   1
  -1   7  16 611.761 86.4993  14
  -1   7  16 482.465 80.9443   5
  -1  -7  16 647.843 82.5027   5
  -1   7  16 706.505 91.0189  11
  -1   7  16 680.729 79.5476   8
  -1  -7  15 701.089 75.4821   4
  -1   7  15 679.168 77.8609   4
  -1  -7  15 549.616 77.9902   1
  -1  -7  15 546.245 69.9710   3
  -1   7  15 699.663 73.1784   3
  -1   7  15 598.143 80.6385   1
  -1   7  15 578.898 86.8643  14
  -1  -7  15 580.306 79.1095   5
  -1   7  15 668.173 85.0024   5
   1  -7 -15 600.446 64.3684  10
  -1   7  15 564.744 81.7513  11
  -1   7  15 648.598 76.6724   8
  -1   7  14 228.438 67.6773  14
  -1  -7  14 116.924 52.6199   5
  -1   7  14 77.2303 55.3647   5
  -1  -7  14 177.886 48.4788   4
  -1   7  14 153.908 54.7510   4
  -1   7  14 181.789 57.8086   1
  -1  -7  14 120.379 57.2186   1
  -1  -7  13 102.039 41.3100   4
  -1   7  13 45.8054 44.5206   4
  -1  -7  13 47.9806 46.6171   5
  -1   7  13 60.7994 50.6028   5
  -1  -7  12 4214.89 281.772   4
  -1  -7  12 3726.81 284.184   5
  -1  -7  11 113.322 40.6796   4
  -1   7  11 97.8635 42.7738   4
  -1   7  11 55.5530 50.0818   5
  -1  -7  11 96.7698 45.7282   5
  -1  -7  10-2.43546 38.5689   4
  -1   7  10 41.9415 39.8899   4
  -1   7   9 579.368 57.1969   4
  -1  -7   9 400.380 51.9009   4
  -1   7   8 120.511 39.2136   4
  -1  -7   8 107.074 38.8046   4
  -1   7   7 89.2422 35.9105   4
  -1  -7   7 79.2081 32.7886   4
  -1  -7   6 2748.12 190.034   4
  -1   7   6 3072.39 195.405   6
   1   7  -6 2942.45 194.239   6
  -1  -7   5 45.3796 27.0545   4
  -1   7   5 20.6402 30.1229   4
   1   7  -5 71.5950 38.8882   6
  -1   7   5 87.3238 40.6877   6
  -1  -7   4 84.2209 26.0155   4
  -1   7   4 148.815 31.5282   4
   1   7  -4 78.9261 36.6432   6
  -1   7   4 79.7948 39.1753   6
  -1   7   3 56.9749 28.4649   4
  -1  -7   3 53.5252 22.8683   4
  -1   7   3 13.1815 38.0428   6
  -1   7   2-4.84338 28.8693   4
  -1  -7   2 36.3329 20.1944   4
  -1   7   2 42.0289 35.1413   6
  -1   7   1 57.6999 30.9734   4
  -1  -7   1 46.2400 19.8503   4
  -1   7   1 130.324 36.3205   6
   1   7   0 115.162 18.5556   4
   1  -7   0 93.8547 30.4852   4
  -1   7   0 88.4093 35.7991   6
   1   7   0 108.127 40.7926   6
  -1   7  -1-46.0691 37.8347   6
   1  -7   1 8.87946 30.6895   4
   1   7   1 36.6161 39.9650   6
   1   7   1 26.7248 16.7234   4
   1   7   1 10.2281 13.5953   2
   1  -7   1 18.3511 11.9203   2
  -1   7  -2 515.579 53.4504   6
   1  -7   2 506.201 49.0481   4
   1   7   2 464.929 57.2370   6
   1  -7   3 1116.44 88.8274   4
   1   7   3 1069.28 94.6964   6
   1   7   3 1314.26 82.3094   4
   1   7   3 1221.69 82.4556   1
   1   7   4 546.166 47.6703   5
   1  -7   4 697.341 55.8632   4
   1  -7   4 537.331 44.6042   5
   1   7   4 557.690 61.7684   6
   1   7   4 575.829 44.5068   4
   1   7   4 541.582 47.9278   1
   1  -7   5 509.362 46.3625   5
   1   7   5 512.824 49.0117   5
   1  -7   5 541.632 56.2336   4
   1   7   5 533.199 61.2672   6
   1   7   5 532.193 46.1969   4
   1  -7   5 542.773 47.1223   1
   1   7   5 609.977 49.8680   1
   1  -7   6 590.063 56.7433   4
   1  -7   6 491.865 49.1926   5
   1   7   6 527.603 52.8374   5
   1   7   6 503.905 48.8968   4
   1   7   6 645.148 53.5160   1
   1  -7   6 540.961 49.3390   1
   1  -7   7 515.408 55.3097   5
   1   7   7 581.709 59.2424   5
   1  -7   7 523.113 60.9913   4
   1   7   7 662.810 54.6707   4
   1  -7   7 652.819 56.6654   1
   1   7   7 580.299 60.1221   1
   1   7   8 78.7128 45.8766   5
   1  -7   8 136.282 40.5309   5
   1   7   8 171.076 39.6635   4
   1  -7   8 209.344 47.6055   4
   1  -7   8 172.144 41.4381   1
   1   7   8 194.620 45.2045   1
   1   7   9 180.164 49.9624   5
   1  -7   9 144.296 44.1029   5
   1  -7   9 178.227 48.0911   4
   1   7   9 215.068 43.4928   4
   1  -7   9 245.056 45.0244   1
   1   7   9 268.222 51.7008   1
   1   7  10 8240.17 500.480   4
   1  -7  10 7392.21 501.021   4
   1   7  11 973.085 97.2580   5
   1  -7  11 995.114 94.3793   5
   1  -7  11 1166.63 95.9599   4
   1   7  11 1286.85 94.5835   4
   1   7  11 1235.07 101.024   1
   1  -7  11 1136.23 94.6277   1
   1  -7  12 151.328 49.4092   5
   1   7  12 186.031 56.4712   5
   1   7  12 222.866 51.1722   4
   1  -7  12 251.759 50.2432   4
   1  -7  12 166.863 51.8986   1
   1   7  12 290.727 57.7186   1
   1   7  13 66.5491 56.3572   5
   1  -7  13 50.3209 48.6183   5
   1   7  13 83.7917 53.1726   1
   1  -7  13 78.0623 47.1684   1
   1   7  13 54.3619 47.2289   4
   1  -7  13 105.739 50.6787   4
   1  -7  14 1840.91 162.735   1
   1   7  14 2455.35 159.909   3
   1   7  14 1911.86 170.093  14
   1   7  14 2272.81 170.880   5
   1  -7  14 2188.74 165.151   5
   1  -7  14 2221.51 164.133   4
   1   7  14 2230.59 167.986  11
   1   7  14 2118.48 163.336   8
   1   7  14 2352.37 163.755   4
   1   7  15-9.76351 53.2376   4
   1  -7  15-5.00925 55.9580   4
   1  -7  15 34.5867 46.8922   3
   1  -7  15-10.1768 54.3593   1
   1   7  15-31.2559 49.8293   3
   1   7  15 50.5658 55.9567   1
   1   7  15 10.2189 75.2691  14
   1   7  15 68.7454 59.4580   5
   1  -7  15 57.0474 57.4360   5
   1   7  15 29.2349 69.3578  11
   1   7  15 21.1254 61.0086   8
   1   7  16 1820.85 149.809   1
   1   7  16 1877.32 137.177   3
   1  -7  16 1662.14 147.596   1
   1   7  16 1716.95 150.953  14
   1  -7  16 1422.91 141.399   4
   1   7  16 1533.08 150.328  11
   1   7  16 1897.38 142.934   8
   1   7  16 2121.39 147.621   4
   1  -7  17 11.7575 62.6437   4
   1   7  17 5.81945 58.8758   4
   1   7  17 5.76751 78.6689  14
   1   7  17-7.86387 57.9172   3
   1   7  17 121.764 66.6677   1
   1  -7  17-25.6483 56.0529   3
   1  -7  17 5.97523 61.0783   1
   1   7  17-22.5156 80.6410  11
   1   7  17-42.3667 67.7892   8
   1  -7  18 464.379 75.5601   1
   1   7  18 457.214 83.7218   1
   1   7  18 433.127 74.7692   3
   1  -7  18 421.543 69.2471   3
   1   7  18 217.531 91.1293  11
   1   7  18 453.361 82.2452   8
   1   7  18 622.672 82.7781   4
   1  -7  18 446.511 74.0940   4
   1   7  18 284.581 86.0376  14
   1   7  19 1060.46 120.480  14
   1   7  19 990.168 104.545   3
   1  -7  19 1202.53 103.928   3
   1   7  19 1203.48 109.082   8
   1   7  19 868.526 121.007  11
   1   7  20 2264.38 199.248  14
   1   7  20 2679.90 187.683   3
   1   7  20 2704.73 192.255   8
   1   7  21 774.893 104.523  14
   1  -7  21 973.345 94.6192   3
   1   7  21 935.740 93.8523   3
   1   7  21 1053.48 98.7257   8
   1  -7  22 611.449 83.8312   3
   1   7  22 822.230 81.7988   3
   1   7  22 837.687 84.8660   8
   1  -7  23 757.656 75.7727   3
   1   7  23 592.279 72.3488   3
   1   7  24 334.038 50.4866   3
   1  -7  24 233.192 52.1353   3
   1   7  25 578.639 53.7305   3
   1  -7  25 504.708 53.2171   3
  -1   7 -25 495.888 50.8815  13
  -1   7 -26 467.733 40.8963  13
   1   8 -26 2299.29 151.181  13
  -1   8  25-27.6975 34.5230   3
  -1  -8  25-9.34474 34.3511   3
  -1  -8  24 6823.08 430.739   3
  -1   8  24 6633.93 430.312   3
  -1  -8  23-3.00808 49.3594   3
  -1   8  23-17.5090 47.1677   3
  -1   8  22 8846.46 565.487  14
  -1  -8  22 8837.85 559.048   3
  -1   8  22 8749.48 558.357   3
  -1   8  22 8654.61 568.863  11
  -1   8  22 8535.47 558.894   8
  -1   8  21 25.9659 73.4258  14
  -1  -8  21 39.9836 55.1608   3
  -1   8  21-28.6352 56.1127   3
  -1   8  21-61.9584 77.0480  11
  -1   8  21 7.92254 57.6275   8
  -1   8  20 14226.4 915.679  14
  -1   8  20 14281.6 906.142   3
  -1  -8  20 14026.9 905.892   3
  -1   8  20 14695.1 909.327   8
  -1   8  20 14359.7 916.826  11
  -1   8  19-46.3571 80.5213  14
  -1   8  19-23.5157 79.9823  11
  -1   8  19 31.1069 61.8491   8
  -1  -8  19 67.6035 57.6848   3
  -1   8  19 64.4523 56.9666   3
  -1  -8  18 6694.11 453.592   3
  -1  -8  18 6564.91 463.661   1
  -1   8  18 7029.14 454.455   3
  -1   8  18 7821.47 468.813   1
  -1   8  18 6553.96 465.600  14
  -1  -8  18 7016.83 465.711   5
  -1  -8  18 7237.92 463.050   4
  -1   8  18 7151.86 466.832   5
  -1   8  18 6822.79 458.603   8
  -1   8  18 6955.87 466.043  11
  -1   8  18 7655.04 467.531   4
  -1   8  17 176.194 61.6099   4
  -1  -8  17 94.0275 57.7451   4
  -1  -8  17 136.981 62.1435   1
  -1  -8  17 139.258 52.6347   3
  -1   8  17 130.298 65.0180   1
  -1   8  17 155.338 55.1334   3
  -1   8  17 140.709 83.1593  14
  -1   8  17 133.454 67.0052   5
  -1  -8  17 122.701 65.9765   5
   1   8 -17 189.293 53.7722   6
  -1   8  17 71.2605 78.0950  11
  -1   8  17 153.790 67.4015   8
  -1  -8  16 4625.03 314.954   3
  -1   8  16 4654.68 316.345   3
  -1  -8  16 5273.45 327.402   1
  -1   8  16 4938.39 327.226   1
  -1   8  16 5148.55 330.707  14
  -1  -8  16 5043.66 326.963   5
  -1  -8  16 4959.64 322.976   4
  -1   8  16 5000.25 328.798   5
   1   8 -16 4427.86 318.875   6
   1   8 -16 4185.12 309.947  12
  -1   8  16 4871.84 322.085   8
  -1   8  16 5247.27 327.880  11
  -1   8  16 5454.11 328.391   4
  -1   8  15 43.2964 49.8323   4
  -1  -8  15 39.4252 49.3988   4
  -1   8  15 118.828 50.2300   3
  -1   8  15 25.8151 54.7721   1
  -1  -8  15 18.0699 46.6595   3
  -1  -8  15 67.7612 52.3284   1
  -1   8  15 89.6703 67.6762  14
  -1   8  15 78.5278 56.9624   5
  -1  -8  15 53.9632 52.9132   5
   1   8 -15 110.089 37.5599  12
  -1   8  15 122.781 69.4161  11
   1  -8 -15 13.6222 42.7559  10
  -1   8  15 80.2213 57.3768   8
  -1  -8  14 27837.5 1752.03   1
  -1   8  14 30555.7 1755.65   1
  -1   8  14 27299.7 1752.92  14
  -1   8  14 26729.2 1748.58   8
   1  -8 -14 26033.6 1742.71  10
  -1   8  14 29372.2 1755.53   5
  -1  -8  14 28084.8 1752.67   5
  -1   8  14 30500.4 1753.76   4
  -1  -8  14 27602.9 1749.87   4
  -1   8  13 285.174 60.1738   5
  -1  -8  13 181.608 53.6271   5
  -1   8  13 278.311 59.5130   1
  -1  -8  13 336.588 56.4892   1
  -1  -8  13 267.406 52.1115   4
  -1   8  13 386.032 56.1565   4
  -1   8  12 31140.0 1855.94   5
  -1  -8  12 29061.0 1852.96   5
  -1  -8  12 27280.4 1850.99   4
  -1   8  12 31675.0 1854.20   4
  -1   8  11-17.1645 44.0662   5
  -1  -8  11 30.5846 40.5116   5
  -1   8  11 9.15936 42.6535   4
  -1  -8  11 22.7139 37.2066   4
  -1  -8  10 1480.18 113.939   5
  -1   8  10 1714.12 117.708   5
  -1  -8  10 1480.10 112.815   4
  -1   8  10 1557.16 114.935   4
  -1   8   9 24.1473 37.8096   4
  -1  -8   9 53.6738 37.1355   4
  -1  -8   8 40766.8 2615.36   4
  -1   8   8 43404.5 2616.64   4
   1   8  -7 96.6314 46.2931   6
  -1   8   7 122.311 51.2597   6
  -1  -8   7 160.225 36.0648   4
  -1   8   7 125.469 39.1922   4
  -1   8   6 139872. 8655.14   6
  -1  -8   6 139444. 8651.53   4
   1   8  -6 134623. 8653.79   6
  -1   8   6 142624. 8652.43   4
  -1   8   5 28.5528 41.7142   6
   1   8  -5 40.3769 40.9754   6
  -1   8   5 33.4289 30.2904   4
  -1  -8   5-4.18381 30.1471   4
  -1   8   4 2826.16 192.211   6
  -1  -8   4 3001.41 186.967   4
   1   8  -4 2761.33 191.504   6
  -1   8   4 2905.14 188.368   4
  -1   8   3 22.7412 39.7722   6
  -1  -8   3 34.3489 24.5972   4
  -1   8   3 55.4544 27.6470   4
  -1   8   2 34449.8 2162.14   6
  -1  -8   2 34533.3 2158.05   4
  -1   8   2 35127.0 2159.90   4
  -1  -8   1 2.51463 20.0851   4
  -1   8   1 22.8782 39.7500   6
  -1   8   1-7.84289 27.9397   4
  -1   8   0 174368. 11087.1   6
   1   8   0 176832. 11087.4   6
   1  -8   0 178346. 11085.3   4
   1   8   0 180859. 11082.3   4
   1  -8   1 242.188 38.0993   4
   1   8   1 257.610 47.0946   6
  -1   8  -1 184.418 43.4275   6
   1   8   1 230.735 25.3911   4
   1   8   2 37028.8 2282.78   6
   1  -8   2 37357.6 2280.37   4
  -1   8  -2 35644.6 2281.66   6
   1   8   2 36524.1 2276.99   4
   1  -8   3 175.036 38.0704   4
   1   8   3 168.024 49.6198   6
  -1   8  -3 184.596 42.9077   6
   1   8   3 168.109 25.3173   4
   1  -8   4 16941.2 1033.71   4
   1   8   4 16376.8 1036.65   6
   1  -8   4 15776.9 1029.29   1
   1   8   4 17140.9 1030.30   1
   1   8   4 16614.4 1030.06   4
   1   8   5 5.65962 26.4422   5
   1  -8   5 15.8832 25.0286   5
   1   8   5 25.9099 51.7404   6
   1  -8   5 8.41513 24.6424   1
   1   8   5 6.91746 26.3246   1
   1   8   5-10.0550 25.2852   4
   1  -8   5 7.68240 37.3146   4
   1   8   6 11513.3 742.344   6
   1   8   6 11987.1 736.762   5
   1  -8   6 12006.4 738.686   4
   1  -8   6 11296.2 735.088   5
   1   8   6 11788.1 736.442   1
   1  -8   6 11652.0 735.003   1
   1   8   6 11939.7 735.436   4
   1   8   7 23.0202 39.2842   5
   1  -8   7-12.4417 34.1377   5
   1  -8   7-22.4991 31.7170   1
   1   8   7 10.1790 37.8666   1
   1   8   7-12.0402 31.9686   4
   1  -8   7 34.4101 40.8901   4
   1   8   8 438.806 52.8070   5
   1  -8   8 454.983 46.5761   5
   1  -8   8 328.552 45.9523   1
   1   8   8 368.122 50.5943   1
   1   8   8 430.083 46.8969   4
   1  -8   8 323.473 52.0107   4
   1  -8   9 36.3269 38.0679   5
   1   8   9 48.4952 42.9926   5
   1  -8   9 26.1704 37.1159   1
   1   8   9 42.0070 42.0094   1
   1   8   9 42.2112 36.3855   4
   1  -8   9 11.1258 44.6379   4
   1  -8  10 74270.6 4890.84   5
   1   8  10 83076.6 4894.58   5
   1  -8  10 73669.2 4892.03   4
   1   8  10 84881.3 4894.51   1
   1  -8  10 76987.3 4891.04   1
   1   8  10 80959.8 4891.52   4
   1  -8  11 42.0318 40.8890   5
   1   8  11 11.2690 46.5446   5
   1   8  11 3.65752 46.1003   1
   1  -8  11-19.0004 40.9719   1
   1   8  11 9.23967 39.4018   4
   1  -8  11-16.9634 45.8105   4
   1  -8  12 11617.0 804.185   4
   1  -8  12 12573.5 804.504   5
   1   8  12 13303.6 808.594   5
   1   8  12 13014.7 804.256   4
   1   8  12 13360.3 807.995   1
   1  -8  12 12506.0 803.927   1
   1   8  13-4.61601 48.2566   1
   1  -8  13-4.04944 45.3256   1
   1   8  13 26.9034 65.1494  14
   1  -8  13 32.9955 48.9305   5
   1   8  13-32.9285 51.0601   5
   1  -8  13 4.19059 45.7945   4
   1   8  13 35.5683 44.7965   4
   1   8  13-3.81513 47.2737   8
   1   8  14 18410.4 1051.17   1
   1  -8  14 16172.1 1045.83   1
   1  -8  14 15327.3 1037.39   3
   1   8  14 16109.1 1039.86   3
   1   8  14 16528.5 1048.43  14
   1  -8  14 16066.1 1046.08   5
   1   8  14 18104.0 1051.75   5
   1  -8  14 16028.2 1046.44   4
   1   8  14 16028.4 1044.42   8
   1   8  14 18449.9 1048.15   4
   1   8  15 44.2451 52.3937   4
   1  -8  15 20.1762 54.5085   4
   1  -8  15-4.99724 53.7556   1
   1   8  15 13.6927 50.6782   3
   1  -8  15-3.08198 45.8502   3
   1   8  15 5.54835 57.8674   1
   1   8  15 106.077 71.4111  14
   1   8  15-39.9485 67.1353  11
   1   8  15 22.0588 65.7842   8
   1   8  16 30567.3 1887.96   3
   1  -8  16 30854.9 1896.02   1
   1  -8  16 28076.4 1885.16   3
   1   8  16 32557.1 1899.92   1
   1   8  16 30041.0 1897.13  14
   1  -8  16 29263.9 1895.28   4
   1   8  16 29108.6 1891.61   8
   1   8  16 30025.4 1895.74  11
   1   8  16 32816.0 1897.48   4
   1  -8  17 75.9450 58.7864   4
   1   8  17 167.558 62.8579   4
   1   8  17 156.016 65.6489   1
   1  -8  17 208.514 63.9961   1
   1  -8  17 67.7150 53.5138   3
   1   8  17 146.012 56.4467   3
   1   8  17 64.9028 78.3637  14
   1   8  17 142.378 80.4267  11
   1   8  17 43.6116 63.8108   8
   1   8  18 5125.19 342.399   3
   1   8  18 5316.37 353.909   1
   1  -8  18 5219.10 351.536   1
   1  -8  18 5329.81 341.414   3
   1   8  18 5221.48 356.281  14
   1  -8  18 4608.65 348.843   4
   1   8  18 4900.43 347.201   8
   1   8  18 5716.78 356.511  11
   1   8  18 5227.01 351.511   4
   1   8  19 35.9742 77.4848  14
   1   8  19 43.4375 57.1336   3
   1  -8  19 22.7158 56.9018   3
   1   8  19 4.86697 68.6711   8
   1   8  19 107.465 79.9384  11
   1   8  20 15015.1 916.895  14
   1   8  20 14172.4 905.487   3
   1  -8  20 13809.6 904.757   3
   1   8  20 13982.3 909.979   8
   1   8  20 15024.3 917.477  11
   1   8  21 52.8872 73.7768  14
   1  -8  21-7.10457 54.3478   3
   1   8  21 35.7013 54.5584   3
   1   8  21-17.1516 61.5136   8
   1  -8  22 6091.96 400.169   3
   1   8  22 6427.02 400.728   3
   1   8  22 5974.09 402.837   8
   1  -8  23 105.981 46.9150   3
   1   8  23 63.0759 49.1707   3
   1   8  24 9873.93 615.208   3
   1  -8  24 9987.67 615.665   3
  -1   8 -24 9353.32 615.418  13
   1   8  25 30.7092 28.7202   3
   1  -8  25 8.64587 28.1243   3
  -1   8 -25-3.53245 31.8341  13
  -1   8 -26 1610.36 106.727  13
   1   9 -26 94.2043 24.8570  13
  -1   9  25 16.2709 29.1077   3
   1   9 -25 3.79572 33.7790  13
  -1   9  24 144.812 42.8801   3
  -1  -9  24 132.734 40.7977   3
  -1   9  23 247.970 50.6366   3
  -1  -9  23 182.010 52.3812   3
  -1   9  23 295.639 51.4637   8
  -1   9  22 200.289 71.5190  14
  -1  -9  22 215.910 54.6624   3
  -1   9  22 219.245 55.0066   3
  -1   9  22 233.982 58.2103   8
  -1   9  22 238.411 79.5839  11
  -1   9  21 72.8344 74.9956  14
  -1   9  21 237.570 55.9090   3
  -1  -9  21 141.376 58.2857   3
  -1   9  21 209.849 78.3612  11
  -1   9  21 264.488 62.1551   8
  -1   9  20 344.031 85.4426  14
  -1   9  20 342.886 63.9586   3
  -1  -9  20 396.055 63.9273   3
  -1   9  20 295.042 90.6097  11
  -1   9  20 327.676 71.3086   8
  -1   9  19 281.586 89.5531  14
  -1   9  19 461.304 75.7605   8
  -1   9  19 439.392 90.1554  11
  -1   9  19 405.809 64.5643   3
  -1  -9  19 334.959 65.0642   3
  -1   9  18 244.874 68.2098   4
  -1  -9  18 135.092 58.9364   4
  -1   9  18 172.797 64.1898   1
  -1   9  18 222.957 59.9530   3
  -1  -9  18 157.644 55.4739   3
  -1   9  18 188.819 81.2675  14
  -1   9  18 181.761 65.8334   5
  -1  -9  18 211.518 62.7391   5
  -1   9  18 155.823 79.4085  11
  -1   9  18 151.822 65.5871   8
  -1  -9  17 467.881 69.3451   4
  -1   9  17 673.807 79.8584   4
  -1  -9  17 438.906 66.3153   3
  -1  -9  17 396.757 73.5349   1
  -1   9  17 605.565 70.2437   3
  -1   9  17 379.962 74.0592   1
  -1   9  17 467.635 92.8450  14
  -1   9  17 405.010 74.9086   5
   1   9 -17 540.233 65.8391   6
  -1  -9  17 628.876 79.7079   5
   1   9 -17 330.411 55.3658  12
  -1   9  17 527.253 91.6257  11
  -1   9  17 629.053 79.2809   8
  -1   9  16 253.250 61.6859   4
  -1  -9  16 153.288 56.9425   4
  -1  -9  16 119.757 51.4938   3
  -1  -9  16 246.695 61.6700   1
  -1   9  16 255.820 65.3819   1
  -1   9  16 226.920 55.1879   3
  -1   9  16 276.082 83.9233  14
   1   9 -16 330.289 59.3607   6
  -1   9  16 160.345 61.9268   5
  -1  -9  16 208.720 63.1442   5
   1   9 -16 206.897 44.8724  12
  -1   9  16 235.366 73.9160  11
  -1   9  16 283.075 72.1159   8
  -1   9  15 457.171 70.9714   4
  -1  -9  15 443.573 62.6912   4
  -1   9  15 434.726 70.0526   1
  -1   9  15 448.118 60.4474   3
  -1  -9  15 414.424 66.9579   1
  -1  -9  15 481.867 57.9872   3
  -1   9  15 456.165 85.6139  14
   1   9 -15 564.787 67.4200   6
  -1   9  15 395.557 70.9279   5
  -1  -9  15 411.381 68.8275   5
   1  -9 -15 364.100 53.7578  10
   1   9 -15 361.228 52.0525  12
  -1   9  15 451.625 73.3785   8
  -1   9  14 26.5817 45.5190   4
  -1  -9  14-4.01113 43.2441   4
  -1  -9  14-4.26883 45.5979   1
  -1   9  14 41.7697 51.6160   1
  -1   9  14-34.8574 46.4204   3
  -1   9  14-4.80525 69.1995  14
  -1  -9  14 17.3095 47.8155   5
  -1   9  14-28.2416 55.0965   5
   1   9 -14 20.6660 48.3814   6
   1   9 -14 42.7275 37.5222  12
   1  -9 -14 12.7625 36.1894  10
  -1   9  14-3.97837 58.9618   8
  -1   9  13 782.126 94.5900  14
  -1   9  13 823.059 88.4141   5
  -1  -9  13 890.898 85.7618   5
  -1  -9  13 976.614 84.7695   4
   1   9 -13 999.142 87.3221   6
  -1   9  13 969.508 89.1459   4
  -1   9  13 999.185 90.3005   1
  -1  -9  13 846.853 85.0763   1
   1   9 -12 108.527 45.6391   6
  -1  -9  12 119.668 44.5080   5
  -1   9  12 15.2579 46.6286   5
  -1   9  12 63.8683 43.3245   4
  -1  -9  12 74.7139 39.7711   4
  -1  -9  12 50.8328 41.8387   1
  -1   9  12 41.5735 45.3720   1
  -1   9  11 91.5600 41.6119   4
  -1  -9  11 40.7907 38.6448   4
   1   9 -11 26.9127 42.1691   6
  -1   9  11 26.9738 45.4431   5
  -1  -9  11-5.96972 38.7378   5
  -1   9  10 8.49123 40.1794   4
  -1  -9  10 2.63268 35.6523   4
   1   9 -10 3.13461 42.0774   6
  -1  -9  10-10.3889 36.4771   5
  -1   9  10-20.7767 41.9103   5
  -1   9   9 593.372 60.7259   4
   1   9  -9 566.772 64.7818   6
  -1  -9   9 579.243 59.8523   4
  -1   9   9 587.469 63.3864   5
  -1  -9   9 468.512 56.1576   5
  -1  -9   8 406.728 50.7512   4
  -1   9   8 454.727 52.1209   4
  -1   9   8 427.481 49.7562   5
   1   9  -8 336.395 58.0347   6
  -1  -9   8 352.796 45.1726   5
  -1   9   7 1754.10 125.506   4
  -1   9   7 1874.76 133.815   6
   1   9  -7 1853.22 131.083   6
  -1  -9   7 1669.62 124.595   4
  -1  -9   6 329.371 45.3124   4
  -1   9   6 474.387 48.8407   4
  -1   9   6 369.899 60.5545   6
   1   9  -6 374.462 56.7399   6
  -1   9   5 2673.42 173.464   4
  -1   9   5 2637.84 179.824   6
  -1  -9   5 2438.91 172.251   4
   1   9  -5 2750.57 179.025   6
  -1   9   4 1205.25 83.8494   4
   1   9  -4 1022.22 91.2454   6
  -1   9   4 1016.36 91.2931   6
  -1   9   3 1099.14 87.9953   6
  -1  -9   3 991.844 68.6542   5
  -1  -9   3 1111.94 76.6164   4
  -1   9   3 1006.24 69.5682   5
  -1   9   2 59.7208 32.3944   4
  -1   9   2 101.134 43.4640   6
  -1  -9   2 62.6493 24.6359   4
  -1   9   1 6442.10 390.689   4
   1   9  -1 5836.97 386.687   4
  -1   9   1 6705.65 396.039   6
   1   9   0 166.939 23.8333   4
   1   9   0 153.036 44.0876   6
  -1   9   0 192.327 46.3272   6
   1   9   1 4596.75 297.562   4
   1  -9   1 4812.13 303.390   4
   1   9   1 5006.46 308.325   6
   1  -9   2 33.2552 32.7607   4
   1   9   2 20.5414 43.8402   6
  -1   9  -2-37.5656 40.4909   6
   1   9   2-8.05889 19.4126   4
   1  -9   2 15.1715 10.5151   2
   1   9   2 4.88715 14.2976   2
   1   9   3 607.131 46.4209   4
   1   9   3 546.352 67.1193   6
   1  -9   3 562.023 57.6583   4
  -1   9  -3 606.315 63.4854   6
   1   9   4 310.711 33.0014   4
  -1   9  -4 191.164 52.4819   6
   1   9   4 230.357 58.2225   6
   1  -9   4 351.162 46.1651   4
   1   9   5 40.1091 55.3926   6
   1  -9   5-4.17119 38.6575   4
   1   9   5 18.7508 27.4360   4
   1   9   5 36.6571 27.4196   1
   1  -9   5 4.70649 23.5192   1
   1  -9   6 902.728 74.9077   4
   1   9   6 918.332 89.0851   6
   1   9   6 878.234 66.2603   4
   1  -9   6 779.213 64.0703   1
   1   9   6 757.648 67.4756   1
   1   9   7 2813.31 186.320   4
   1  -9   7 2793.38 190.918   4
   1   9   8 41.4090 39.0896   5
   1  -9   8 14.4448 33.5591   5
   1  -9   8-10.6765 42.7885   4
   1   9   8 4.19038 34.6187   4
   1  -9   8 4.04876 32.3196   1
   1   9   8-2.38715 35.7660   1
   1  -9   9 379.811 52.7601   5
   1   9   9 377.389 57.1371   5
   1   9   9 572.787 54.4584   4
   1  -9   9 488.073 59.6856   4
   1   9   9 610.124 58.0757   1
   1  -9   9 514.155 53.0534   1
   1   9  10 172.868 47.1897   5
   1  -9  10 74.8853 40.3473   5
   1   9  10 133.306 41.0555   4
   1  -9  10 122.068 44.8044   4
   1  -9  10 111.585 38.5538   1
   1   9  10 76.5285 43.6838   1
   1  -9  11 165.019 44.4831   5
   1   9  11 137.098 49.5386   5
   1   9  11 192.897 45.5227   4
   1  -9  11 158.982 49.0123   4
   1   9  11 250.757 52.4663   1
   1  -9  11 189.986 43.0550   1
   1   9  12 191.691 54.6009   5
   1  -9  12 104.617 46.2305   5
   1   9  12 163.330 51.5984   1
   1  -9  12 162.697 44.3328   1
   1   9  12 292.966 48.6193   4
   1  -9  12 116.615 49.3085   4
   1   9  13 92.3790 47.0251   4
   1  -9  13-4.27042 49.8019   4
   1  -9  13 19.9369 43.9733   1
   1   9  13-13.6713 50.5822   1
   1   9  13 32.8084 66.3652  14
   1  -9  13 4.04694 44.6298   5
   1   9  13-13.8846 51.1481   5
   1   9  13-21.4822 63.2951  11
   1   9  13 72.3322 58.3960   8
   1   9  14 774.071 103.372  14
   1   9  14 969.197 93.9417   1
   1  -9  14 815.260 78.8070   3
   1  -9  14 911.471 87.3669   1
   1   9  14 692.955 82.0896   3
   1  -9  14 958.032 91.1761   4
   1   9  14 1023.26 89.3980   4
   1   9  14 958.632 93.2895   8
   1   9  15 453.810 86.5242  14
   1   9  15 719.514 82.5036   1
   1  -9  15 388.676 71.9695   1
   1  -9  15 550.999 66.2930   3
   1   9  15 590.393 69.3613   3
   1   9  15 646.443 76.8433   4
   1  -9  15 440.396 72.5723   4
   1   9  15 569.513 80.0110   8
   1   9  16 377.277 93.6380  14
   1   9  16 349.685 65.2167   3
   1  -9  16 487.285 63.4821   3
   1  -9  16 504.220 74.6780   1
   1   9  16 420.843 73.6104   1
   1  -9  16 505.492 71.2747   4
   1   9  16 558.058 77.4604   4
   1   9  16 471.916 84.0657   8
   1   9  17 1721.54 124.342   3
   1  -9  17 1281.38 122.348   3
   1   9  17 1702.15 135.938   1
   1  -9  17 1479.43 131.255   1
   1   9  17 1432.95 141.237  14
   1   9  17 1513.21 137.251   8
   1   9  17 1627.11 141.269  11
   1  -9  17 1286.45 128.468   4
   1   9  17 1865.88 134.828   4
   1  -9  18 573.536 71.2297   3
   1   9  18 574.676 78.7675   3
   1   9  18 640.911 102.710  14
  -1   9 -18 541.288 78.4511   6
   1   9  18 684.645 98.5454  11
   1   9  18 649.648 88.4115   8
   1   9  19 29.3583 67.4497   8
   1   9  19 218.925 85.7163  11
   1   9  19 71.3213 55.3711   3
   1  -9  19 96.6831 55.6202   3
   1   9  19 90.1372 82.5058  14
   1   9  20 206.704 83.9901  11
   1   9  20 199.373 69.8171   8
   1   9  20 172.469 57.1082   3
   1  -9  20 198.618 58.6293   3
   1   9  20 136.992 78.7965  14
   1   9  21 97.0552 63.8064   8
   1  -9  21 3.27016 51.7894   3
   1   9  21 39.8609 53.0492   3
   1   9  21 83.4464 75.5451  14
   1   9  22 117.467 56.5281   8
   1   9  22 181.397 52.3660   3
   1  -9  22 210.189 53.7552   3
   1  -9  23 1139.63 98.7079   3
   1   9  23 1377.22 98.7243   3
   1  -9  24 75.0117 34.7047   3
   1   9  24 106.585 36.6455   3
   1  10 -25 7593.32 479.681  13
   1  10 -24 27.3838 38.6268  13
  -1  10  24 66.5653 33.6419   3
  -1  10  23 10080.9 623.256   8
  -1 -10  23 9655.86 620.523   3
  -1  10  23 9773.05 620.830   3
  -1  10  22 120.647 55.6427   8
  -1  10  22 112.252 72.8290  11
  -1 -10  22 163.532 48.4725   3
  -1  10  22 150.994 48.6489   3
  -1  10  22 102.567 68.2080  14
  -1  10  21 8819.77 582.279   8
  -1  10  21 9440.25 592.080  11
  -1  10  21 9349.38 578.340   3
  -1 -10  21 8562.30 577.103   3
  -1  10  21 9541.91 591.053  14
  -1  10  20 96.4490 82.3772  11
  -1  10  20 90.2947 63.6686   8
  -1 -10  20 107.336 51.6775   3
  -1  10  20 72.7889 54.7821   3
  -1  10  20 208.245 83.1584  14
  -1  10  19 6187.45 419.764  11
  -1  10  19 6389.40 412.373   8
  -1 -10  19 6039.96 404.854   3
  -1  10  19 6360.12 405.713   3
  -1  10  19 6276.60 420.520  14
  -1 -10  18-19.8351 48.0605   3
  -1  10  18 68.7658 52.7444   3
  -1  10  18 77.8907 80.0862  14
  -1  10  18 23.0696 73.6803  11
   1  10 -18 8.39674 38.9705  12
  -1  10  18 75.1076 69.1649   8
  -1  10  17 504.949 73.3622   4
  -1 -10  17 414.500 65.8755   4
  -1  10  17 437.082 71.3394   1
  -1  10  17 446.426 62.6636   3
  -1 -10  17 426.979 60.5007   3
  -1  10  17 413.318 90.8167  14
   1  10 -17 398.937 63.7600   6
  -1  10  17 472.827 72.9955   5
  -1  10  17 587.489 91.2514  11
   1  10 -17 326.226 52.3822  12
  -1  10  17 375.662 78.3430   8
  -1 -10  16 37.6890 50.4975   4
  -1  10  16 31.6408 53.6862   4
  -1 -10  16 129.840 44.6555   3
  -1  10  16 5.27017 52.3962   1
  -1  10  16-9.66310 48.8307   3
  -1  10  16 5.68817 79.8171  14
  -1 -10  16 181.278 54.4651   5
  -1  10  16-48.3806 53.5861   5
   1  10 -16 70.0238 51.5261   6
   1  10 -16 14.2258 40.5177  12
  -1  10  16 5.31609 69.5860  11
  -1  10  16 18.3926 61.0380   8
  -1 -10  15 24917.2 1497.78   1
  -1  10  15 25136.4 1490.44   3
  -1  10  15 25893.6 1500.50   1
  -1  10  15 25411.7 1503.08  14
   1  10 -15 22033.0 1495.14   6
  -1  10  15 24981.2 1499.89   5
  -1 -10  15 22080.9 1494.43   4
  -1 -10  15 24182.7 1497.45   5
   1  10 -15 21227.8 1487.22  12
   1 -10 -15 22704.8 1488.25  10
  -1  10  15 24085.1 1496.71   8
  -1  10  15 26697.3 1500.76   4
  -1 -10  14 20.2093 42.8762   4
  -1  10  14-17.9800 49.4555   4
  -1 -10  14 57.9216 44.4046   1
  -1  10  14 33.8540 41.9712   3
  -1  10  14 4.52191 47.7388   1
  -1  10  14-9.99118 69.8804  14
   1  10 -14 64.9971 50.5290   6
  -1  10  14 55.1581 48.1766   5
  -1 -10  14-4.20315 45.3198   5
   1  10 -14-2.66325 38.6079  12
   1 -10 -14 12.9854 39.4677  10
  -1  10  14-58.6860 58.2387   8
  -1 -10  13 21183.1 1378.03   1
  -1  10  13 23506.0 1381.87   1
  -1  10  13 22676.7 1383.73  14
   1  10 -13 19892.7 1371.99  12
   1 -10 -13 21320.4 1372.25  10
  -1  10  13 22683.8 1380.64   8
  -1  10  13 24663.9 1382.44   4
   1  10 -13 21749.9 1380.16   6
  -1 -10  13 22400.4 1379.18   5
  -1 -10  13 20463.9 1377.40   4
  -1  10  13 23981.8 1382.39   5
   1  10 -12 3.84145 44.2591   6
  -1  10  12 7.47605 42.5456   5
  -1 -10  12-6.66955 38.1119   5
  -1  10  12 18.2230 43.2376   4
  -1 -10  12-10.0696 37.4897   4
  -1  10  12-3.69650 41.2865   1
  -1 -10  12 23.0945 36.2940   1
  -1  10  11 34155.0 2063.31   5
  -1 -10  11 31422.7 2060.44   5
   1  10 -11 31526.3 2063.43   6
  -1 -10  11 31213.5 2060.83   4
  -1  10  11 35571.3 2063.75   4
  -1 -10  11 32848.6 2060.53   1
  -1  10  11 34964.6 2063.19   1
   1  10 -10-57.4788 47.0446   6
  -1  10  10-2.91698 40.1969   5
  -1 -10  10 45.7180 34.7574   5
  -1 -10  10 57.5365 36.6822   4
  -1  10  10 14.6971 39.1175   4
  -1 -10  10 32.7154 33.6452   1
  -1  10  10-5.77851 37.9847   1
  -1  10   9 104792. 6174.36   4
  -1 -10   9 95954.9 6171.06   5
  -1  10   9 104330. 6173.34   5
  -1 -10   9 95728.8 6172.69   4
   1  10  -9 96619.8 6175.65   6
  -1 -10   8-11.1619 34.9978   4
  -1  10   8-4.73727 35.6545   4
  -1  10   8 20.0658 50.4580   6
   1  10  -8-53.4218 47.4270   6
  -1  10   8-2.14683 34.2717   5
  -1 -10   8 7.30765 30.0071   5
  -1  10   7 10421.0 643.034   4
  -1  10   7 11205.7 649.564   6
  -1 -10   7 9925.59 642.223   4
  -1 -10   7 9516.02 639.071   5
  -1  10   7 10625.7 641.151   5
   1  10  -7 10130.0 646.232   6
  -1  10   6-19.6742 36.2841   4
  -1 -10   6 40.1582 31.9593   4
  -1 -10   6-19.2746 23.1389   5
  -1  10   6-2.96466 52.6226   6
  -1  10   6 15.8238 27.3899   5
   1  10  -6 31.8391 47.3736   6
  -1  10   5 31089.5 1835.44   4
   1  10  -5 29587.1 1838.57   6
  -1  10   5 30057.4 1839.97   6
  -1 -10   5 28141.7 1830.50   5
  -1  10   5 29708.3 1831.59   5
  -1 -10   5 29676.2 1834.40   4
  -1 -10   4 203.346 20.6177   5
  -1  10   4 160.146 23.9136   5
  -1 -10   4 242.712 34.5934   4
  -1  10   4 200.222 52.7990   6
   1  10  -4 247.860 55.3897   6
  -1  10   4 247.221 37.6040   4
  -1  10   4 131.316 23.4178   1
  -1 -10   4 154.999 20.1685   1
  -1  10   3 145497. 8556.34   6
  -1 -10   3 150809. 8551.01   4
  -1  10   3 149455. 8552.52   4
  -1  10   3 132425. 8545.84   1
  -1  10   2-22.1571 31.8204   4
  -1  10   2-4.66360 44.5310   6
  -1 -10   2-4.76465 24.9126   4
  -1  10   1 176340. 10737.9   4
   1  10  -1 168389. 10734.9   4
  -1  10   1 179371. 10741.4   6
  -1  10   0 22.1857 32.6128   4
   1  10   0 55.2653 21.7412   4
   1  10   0 75.8349 43.1462   6
  -1  10   0 88.6972 45.0220   6
   1  10   1 161821. 9949.63   4
   1  10   1 159535. 9956.46   6
  -1  10  -1 154660. 9955.61   6
   1 -10   1 162002. 9953.33   4
   1  10   2 75.3059 21.8297   4
  -1  10  -2 72.9958 48.9445   6
   1  10   2 89.4153 48.4629   6
   1 -10   2 118.826 36.4976   4
   1  10   3 24718.9 1518.79   4
  -1  10  -3 23001.3 1524.64   6
   1 -10   3 24701.6 1522.78   4
   1  10   3 24719.1 1526.63   6
   1  10   4-17.4155 25.3507   4
   1  10   4 32.1441 53.7225   6
  -1  10  -4 7.66720 50.6929   6
   1 -10   4 8.33335 39.5785   4
   1  10   5 46241.0 2822.66   4
   1  10   5 44419.1 2830.39   6
   1 -10   5 44679.5 2826.42   4
   1  10   6 30.6010 56.8459   6
   1 -10   6 36.2837 42.7038   4
   1  10   6 57.4864 30.1176   4
   1  10   6 53.7455 30.6839   1
   1 -10   6 39.3105 26.2714   1
   1 -10   7 31662.8 2095.14   4
   1  10   7 33597.9 2100.45   6
   1  10   7 34886.3 2092.30   4
   1 -10   7 32512.4 2090.66   1
   1  10   7 34980.6 2092.48   1
   1 -10   8 36.7013 41.0754   4
   1  10   8 67.2787 34.4820   4
   1 -10   8 49.8112 30.2431   1
   1  10   8 32.7716 36.3779   1
   1 -10   9 1040.90 87.8074   4
   1  10   9 1058.79 84.2097   4
   1  10   9 1159.56 86.7657   1
   1 -10   9 1017.59 80.9459   1
   1  10  10-14.3083 36.6748   4
   1 -10  10 23.3798 42.4540   4
   1 -10  10 34.8100 33.3004   1
   1  10  10-3.14601 40.1867   1
   1 -10  11 14876.2 1051.12   4
   1 -10  11 15879.9 1048.78   1
   1  10  11 18317.3 1053.54   1
   1  10  11 18075.8 1051.88   4
   1  10  12 98.3577 44.4934   4
   1 -10  12 79.6347 46.5192   4
   1 -10  12 124.521 41.9077   1
   1  10  12 100.155 47.7059   1
   1  10  12 76.1431 59.5149  14
   1  10  12 72.6283 59.3560  11
   1  10  12 82.1808 54.4525   8
   1 -10  13 24917.0 1607.87   1
   1  10  13 28406.6 1612.91   1
   1  10  13 26278.7 1613.96  14
   1 -10  13 25379.5 1610.19   4
  -1  10 -13 22702.7 1600.68  12
   1  10  13 26045.3 1611.55  11
   1  10  13 26128.4 1610.35   8
   1  10  13 28721.6 1611.22   4
   1  10  14 134.964 53.0766   4
   1 -10  14 65.8790 55.0706   4
   1  10  14 174.963 56.1965   1
   1  10  14 94.5388 45.2821   3
   1 -10  14 64.5219 47.8675   1
   1  10  14 94.7964 73.5163  14
   1  10  14 43.5360 61.9660  11
  -1  10 -14 20.9604 38.0293  12
   1  10  14 44.9855 66.5959   8
   1  10  15 15638.7 888.546   1
   1 -10  15 13816.7 883.268   1
   1  10  15 14232.3 877.260   3
   1  10  15 14657.2 890.266  14
   1 -10  15 13883.6 885.719   4
  -1  10 -15 13641.3 886.108   6
  -1  10 -15 12304.6 872.784  12
   1  10  15 13645.9 884.822   8
   1  10  15 15090.5 886.508   4
   1 -10  16 546.170 70.6134   3
   1  10  16 487.471 77.9261   1
   1  10  16 646.374 75.3924   3
   1  10  16 639.192 103.047  14
  -1  10 -16 771.514 87.7103   6
   1 -10  16 573.990 78.8615   4
   1  10  16 818.395 85.8272   4
   1  10  16 677.517 93.7384   8
   1 -10  17 4855.39 325.472   3
   1  10  17 5247.49 328.374   3
   1  10  17 5116.44 343.376  14
   1 -10  17 4697.93 336.465   4
  -1  10 -17 4449.22 334.319   6
   1  10  17 5001.42 336.723   8
   1  10  17 5480.01 338.971   4
   1  10  18-39.5625 53.0588   3
   1 -10  18-30.2138 50.4293   3
   1  10  18-5.03337 66.5705   8
   1  10  18 24.5480 85.9671  14
   1  10  19 23313.7 1391.75  11
   1  10  19 22275.8 1386.45   8
   1  10  19 22082.6 1379.34   3
   1 -10  19 21226.0 1378.13   3
   1  10  19 21424.7 1390.92  14
   1  10  20 5.58726 80.3572  11
   1  10  20-13.7048 64.8507   8
   1  10  20-29.8611 51.2203   3
   1 -10  20-3.19936 50.2666   3
   1  10  20 22.5436 78.6177  14
   1  10  21 5307.82 373.397   8
   1 -10  21 5634.92 367.321   3
   1  10  21 5781.87 368.142   3
   1  10  21 6010.24 381.392  14
   1  10  22 17.6677 54.8318   8
   1 -10  22 116.492 45.6409   3
   1  10  22 18.1141 44.7172   3
   1 -10  23 5724.86 371.987   3
   1  10  23 5937.53 372.659   3
   1  10  24-1.36590 27.1109   3
   1  11 -25 337.191 37.9149  13
   1  11 -24 729.908 64.6210  13
   1  11 -23 1032.43 82.8786  13
  -1  11  23 943.870 81.9573   8
  -1  11  23 930.428 76.6015   3
  -1  11  22 69.6441 69.3520  11
  -1  11  22 87.0090 50.7432   8
  -1  11  22 14.3931 39.7858   3
  -1  11  22 8.62463 64.7269  14
  -1  11  21 1253.56 120.521  11
  -1  11  21 1193.57 105.970   8
  -1  11  21 1139.72 95.9809   3
  -1  11  21 1130.56 115.372  14
  -1  11  20 4596.06 288.163   8
  -1  11  20 4009.98 295.906  11
  -1  11  20 3988.53 276.971   3
  -1  11  20 4259.70 294.814  14
  -1  11  19 194.229 54.6514   3
  -1  11  19 194.088 85.0314  11
   1  11 -19 200.653 43.7209  12
  -1  11  19 264.991 69.5253   8
  -1  11  19 158.570 85.2993  14
  -1  11  18 35.5213 49.8263   3
  -1  11  18 30.0736 81.5897  14
  -1  11  18-5.72480 76.4115  11
   1  11 -18 43.0064 41.5396  12
  -1  11  18 9.49549 67.3317   8
  -1  11  17 121.533 56.1666   4
  -1  11  17 86.2215 48.1655   3
  -1  11  17-11.9590 82.1169  14
   1  11 -17 95.9105 52.7784   6
  -1  11  17 39.2565 76.4818  11
   1  11 -17 5.92036 42.9658  12
  -1  11  17 76.7760 65.0011   8
  -1  11  16-36.6944 54.1482   4
  -1 -11  16 68.9580 46.1695   4
  -1  11  16-30.8332 47.9909   3
  -1  11  16 30.3496 51.7266   1
  -1  11  16 11.6165 79.2386  14
  -1  11  16 30.7510 52.6765   5
   1  11 -16 81.3094 50.9883   6
   1  11 -16 26.6944 43.7151  12
  -1  11  16 75.2719 70.6766  11
  -1  11  16 4.74158 62.6214   8
  -1  11  15 1467.75 112.517   1
  -1  11  15 1222.30 101.222   3
  -1  11  15 1094.77 122.735  14
  -1  11  15 1304.36 111.452   5
   1  11 -15 1349.21 111.310   6
  -1 -11  15 1137.75 106.766   4
   1 -11 -15 1206.04 98.7688  10
  -1  11  15 1341.82 118.175   8
   1  11 -15 1044.36 99.1341  12
  -1  11  15 1606.61 116.144   4
  -1  11  14 526.944 65.2825   4
  -1 -11  14 326.040 57.2442   4
  -1  11  14 410.813 62.4665   1
  -1  11  14 270.046 76.0501  14
   1  11 -14 464.700 64.2197   6
  -1  11  14 286.754 61.7017   5
   1 -11 -14 359.679 49.3399  10
   1  11 -14 329.195 52.6403  12
  -1  11  14 360.306 74.3910   8
  -1  11  13 302.675 55.7161   4
  -1 -11  13 196.825 49.5411   4
  -1  11  13 331.790 52.0150   1
  -1  11  13 207.999 70.2965  14
   1  11 -13 189.680 57.2535   6
  -1  11  13 280.452 52.8983   5
   1  11 -13 193.867 46.3413  12
   1 -11 -13 239.590 43.3453  10
  -1  11  13 244.799 65.9336   8
  -1 -11  12 636.200 62.6197   4
  -1  11  12 574.877 66.5436   4
  -1  11  12 480.155 63.6141   1
  -1  11  12 488.280 83.8347  14
  -1  11  12 572.143 66.2350   5
   1  11 -12 576.125 70.6990   6
   1  11 -12 451.880 58.3953  12
  -1  11  12 606.606 71.1480   8
  -1  11  11 1679.86 113.677   4
  -1 -11  11 1427.65 105.264   1
  -1  11  11 1359.59 107.971   1
   1  11 -11 1672.34 116.611   6
  -1  11  11 1234.69 107.985   5
  -1 -11  11 1418.82 106.038   5
  -1 -11  11 1340.34 109.523   4
  -1  11  10 1425.13 100.740   4
  -1  11  10 1351.48 98.0503   1
  -1 -11  10 1294.94 94.7411   1
  -1 -11  10 1194.99 97.5411   4
  -1 -11  10 1021.86 93.0186   5
  -1  11  10 1212.38 98.7252   5
   1  11 -10 1471.44 105.947   6
  -1  11   9 2896.95 187.672   4
  -1  11   9 2595.31 183.522   1
  -1 -11   9 2801.59 181.740   1
  -1 -11   9 2627.05 181.280   5
   1  11  -9 3067.95 194.742   6
  -1 -11   9 2829.30 185.451   4
  -1  11   9 2570.08 183.747   5
  -1  11   8 3461.75 205.401   4
  -1  11   8 2831.82 201.549   1
  -1 -11   8 2974.82 199.116   1
  -1 -11   8 3198.38 204.556   4
  -1  11   8 2808.28 201.694   5
  -1  11   8 3373.43 215.453   6
   1  11  -8 3003.28 209.938   6
  -1 -11   7 276.387 40.8025   4
  -1  11   7 247.302 41.1345   4
  -1  11   7 165.227 33.7378   1
  -1  11   7 182.460 33.2983   5
  -1  11   7 271.191 59.7004   6
   1  11  -7 215.765 52.9453   6
  -1  11   6 766.481 65.9162   4
  -1  11   6 752.303 58.3001   1
  -1  11   6 700.412 59.0038   5
  -1  11   6 808.263 81.8599   6
  -1 -11   6 764.244 66.2787   4
   1  11  -6 767.318 75.3788   6
  -1  11   5 3395.14 180.645   4
  -1  11   5 2289.71 169.820   1
  -1  11   5 3563.08 191.838   6
  -1 -11   5 3018.02 177.127   4
  -1  11   5 2347.11 169.571   5
   1  11  -5 3188.62 187.977   6
  -1  11   4 321.274 39.8822   4
  -1  11   4 179.052 20.9078   1
  -1 -11   4 237.786 37.6747   4
  -1  11   4 228.876 58.8626   6
   1  11  -4 316.770 56.5692   6
  -1  11   3 1114.10 82.8224   4
  -1  11   3 1028.41 94.3972   6
  -1  11   2 562.087 54.9778   4
  -1  11   2 598.113 68.2390   6
   1  11  -1 398.733 38.0108   4
  -1  11   1 434.442 47.7521   4
  -1  11   1 336.679 60.0859   6
   1  11   0 604.276 48.4753   4
  -1  11   0 643.661 57.4392   4
  -1  11   0 570.348 70.8199   6
   1  11   0 674.102 73.8918   6
   1  11   1 148.053 26.2488   4
  -1  11  -1 175.825 53.4835   6
   1 -11   1 180.167 40.0185   4
   1  11   1 81.8063 54.6381   6
   1  11   2 1989.20 130.925   4
   1  11   2 2093.21 148.561   6
  -1  11  -2 1962.29 144.996   6
   1 -11   2 1956.71 139.268   4
   1  11   3 6217.80 401.538   4
   1  11   3 6738.62 414.864   6
  -1  11  -3 6410.53 412.219   6
   1  11   4 86.5405 28.6493   4
   1 -11   4 89.4865 40.8164   4
   1  11   4 35.4024 54.4816   6
  -1  11  -4 87.9395 52.5554   6
   1  11   5 71.0964 27.5532   4
  -1  11  -5-32.6048 49.0734   6
   1  11   5-17.2719 58.9127   6
   1 -11   5 101.015 42.1566   4
   1  11   6 3068.81 194.601   4
   1  11   6 2815.22 208.490   6
   1 -11   6 2896.39 200.137   4
   1 -11   7 22.1567 40.4550   4
   1  11   7 3.95238 28.5114   4
   1  11   7 51.6177 56.5213   6
   1 -11   8 635.585 66.1841   4
   1  11   8 802.690 59.7133   4
   1 -11   8 620.762 54.9722   1
   1  11   8 450.105 58.3171   1
  -1  11  -8 819.542 76.1472   6
   1  11   9 5961.26 340.238   4
   1 -11   9 4700.69 335.511   1
   1  11   9 4776.50 337.788   1
  -1  11  -9 5337.54 348.570   6
   1 -11   9 5895.75 344.399   4
   1  11  10 2844.58 181.905   4
   1 -11  10 2561.24 183.694   4
  -1  11 -10 2419.60 188.577   6
   1  11  11 145.453 45.8983   1
  -1  11 -11 91.4083 55.5855   6
   1 -11  11 203.335 50.0616   4
   1  11  11 109.359 42.7140   4
   1  11  11 187.316 60.9113   8
   1  11  12 1251.21 96.4487   4
   1  11  12 1145.18 96.7409   1
   1  11  12 1127.43 107.877  14
  -1  11 -12 1189.89 104.144   6
   1 -11  12 1088.78 97.8473   4
   1  11  12 1146.44 102.620  11
  -1  11 -12 910.218 86.1203  12
   1  11  12 1188.85 106.480   8
   1  11  13 2129.18 158.348   1
   1  11  13 2020.61 170.759  14
  -1  11 -13 2462.76 166.347   6
   1 -11  13 1938.19 158.577   4
   1  11  13 2324.26 168.373   8
   1  11  13 2177.93 166.372  11
  -1  11 -13 1872.94 150.270  12
   1  11  13 2473.96 160.248   4
   1 -11  14 355.039 61.0072   4
   1  11  14 289.938 60.3018   4
   1  11  14 345.544 61.3115   1
   1  11  14 273.895 51.5599   3
   1  11  14 255.989 75.6705  14
  -1  11 -14 344.200 69.2939   6
   1  11  14 385.988 76.8969  11
  -1  11 -14 263.930 47.8647  12
   1  11  14 340.914 77.0327   8
   1 -11  15 711.465 84.8395   4
   1  11  15 857.010 86.3650   4
   1  11  15 788.687 77.3918   3
   1  11  15 778.133 106.730  14
  -1  11 -15 997.861 96.0791   6
  -1  11 -15 696.321 73.1973  12
   1  11  15 735.509 101.039  11
   1  11  15 973.854 99.1928   8
   1  11  16 2347.90 160.230   3
   1  11  16 2160.82 182.632  14
   1 -11  16 2136.23 168.510   4
  -1  11 -16 1984.53 167.970   6
   1  11  16 2349.47 175.246   8
   1  11  16 1902.52 177.549  11
   1  11  16 2503.89 171.082   4
   1  11  17 202.659 86.2781  14
  -1  11 -17 426.527 70.5765   6
   1  11  17 275.928 58.1640   3
   1  11  17 264.995 75.0689   8
   1  11  18 375.280 60.0785   3
   1  11  18 296.693 77.0352   8
   1  11  18 244.308 88.4590  14
   1  11  19 4312.73 292.466   8
   1  11  19 4158.15 301.242  14
   1  11  20-22.3033 62.6855   8
   1  11  20-16.1476 79.0216  11
   1  11  20-69.0178 47.9015   3
   1  11  20 32.9709 80.0728  14
   1  11  21 150.638 62.7501   8
   1  11  21 148.303 48.1160   3
   1  11  21 103.196 76.1013  14
   1  11  22 1224.33 98.3326   8
  -1  11 -22 1093.41 90.6588  13
   1  11  22 973.999 84.4804   3
  -1  11 -23 956.648 76.9565  13
   1  11  23 829.188 68.2168   3
  -1  11 -24 1135.61 86.2924  13
  -1  11 -25 425.672 39.5239  13
   1  12 -25 30.3913 22.2041  13
   1  12 -24 63.3607 32.6678  13
   1  12 -23 18.8904 38.6321  13
  -1  12  23-2.35707 40.5835   8
  -1  12  22 541.315 65.0022   8
   1  12 -22 490.476 60.2276  13
  -1  12  22 492.834 80.3755  11
  -1  12  22 477.122 76.0946  14
  -1  12  21 29.4353 72.9958  11
  -1  12  21 76.9124 55.2924   8
  -1  12  21 38.2380 39.7239   3
  -1  12  21-58.1633 69.1044  14
  -1  12  20 1205.02 125.132  11
  -1  12  20 1333.83 116.424   8
  -1  12  20 1362.49 101.346   3
  -1  12  20 1249.27 126.432  14
  -1  12  19-8.64768 46.3981   3
  -1  12  19 116.722 80.4507  11
   1  12 -19-35.0942 38.7249  12
  -1  12  19 63.3711 66.5929   8
  -1  12  19-46.2907 75.3388  14
  -1  12  18 107.384 45.2789   3
  -1  12  18-5.63734 76.8340  11
   1  12 -18 76.0040 42.2819  12
  -1  12  18 147.664 71.3643   8
  -1  12  18 23.9500 79.5712  14
  -1  12  17 68.7728 44.4971   3
  -1  12  17 66.1310 79.6304  14
   1  12 -17-33.4806 43.6839  12
  -1  12  17 38.9583 65.5767   8
  -1  12  16 2157.51 167.177  14
   1  12 -16 1879.82 152.243   6
   1  12 -16 1905.99 143.373  12
  -1  12  16 2074.13 159.131   8
  -1  12  16 2175.88 156.503   4
  -1  12  15-4.90104 49.5938   4
  -1  12  15 16.9828 78.9713  14
   1  12 -15 72.6662 52.9472   6
   1  12 -15 12.1836 43.7042  12
   1 -12 -15 5.66604 42.6043  10
  -1  12  15 4.74924 65.8913   8
  -1  12  14 2503.06 188.873  14
  -1  12  14 2480.96 174.147   5
  -1 -12  14 2226.47 170.578   4
   1  12 -14 2287.86 176.624   6
  -1  12  14 2797.87 184.177   8
   1  12 -14 2499.36 167.986  12
   1 -12 -14 2237.91 164.659  10
  -1  12  14 2504.78 175.748   4
  -1 -12  13 52.1416 42.4976   4
  -1  12  13-29.4286 48.7454   4
  -1  12  13 7.63006 40.1946   1
  -1  12  13-15.0859 67.4139  14
   1  12 -13 95.6456 53.6372   6
  -1  12  13 3.89562 41.5327   5
   1 -12 -13 40.4205 38.0489  10
   1  12 -13-5.71260 40.8351  12
  -1  12  13 69.5040 65.3225   8
  -1  12  12 2008.49 143.889   4
  -1  12  12 2078.98 142.953   1
  -1  12  12 2006.44 152.228  14
   1  12 -12 1779.34 146.099   6
  -1 -12  12 1811.92 140.238   4
  -1  12  12 2258.51 144.051   5
   1 -12 -12 1888.37 135.462  10
   1  12 -12 1774.88 137.603  12
  -1  12  12 2178.57 149.475   8
  -1  12  11 55.2268 41.8479   4
  -1 -12  11 44.5052 37.9291   4
  -1  12  11 82.1214 36.8418   1
  -1  12  11 104.383 59.3317  14
   1  12 -11-16.5302 46.5690   6
  -1  12  11 21.8484 38.0728   5
   1  12 -11 85.0799 41.3317  12
  -1  12  11 84.5254 59.5997   8
   1  12 -10 9662.98 623.739   6
  -1 -12  10 9410.88 618.631   4
  -1  12  10 9338.15 617.269   5
  -1  12  10 9981.05 617.837   1
  -1  12  10 10481.0 621.304   4
   1  12  -9 7.44520 46.4477   6
  -1  12   9 2.31477 30.7991   5
  -1  12   9 34.1093 29.7971   1
  -1 -12   9-5.36368 34.3682   4
  -1  12   9-2.85268 34.1012   4
   1  12  -8 9079.74 565.014   6
  -1  12   8 8689.64 555.821   5
  -1  12   8 9643.08 568.569   6
  -1 -12   8 8594.82 558.658   4
  -1  12   8 8332.91 555.358   1
  -1  12   8 9325.56 560.127   4
   1  12  -7 185.294 51.5342   6
  -1  12   7 60.6270 27.4107   5
  -1 -12   7 132.594 35.1087   4
  -1  12   7 125.568 57.7580   6
  -1  12   7 101.898 27.1521   1
  -1  12   7 164.409 37.3469   4
  -1  12   6 2667.11 182.072   4
  -1  12   6 2783.64 192.497   6
   1  12  -6 2831.36 190.309   6
  -1 -12   6 2719.40 181.489   4
  -1  12   5 41.0543 34.3065   4
   1  12  -5 40.6537 47.9401   6
  -1 -12   5-5.58754 30.3887   4
  -1  12   5 134.487 54.1027   6
  -1  12   4 7479.86 449.228   4
   1  12  -4 6537.37 453.765   6
  -1 -12   4 7007.30 447.562   4
  -1  12   4 7145.10 455.936   6
  -1  12   3 28.0231 33.6421   4
  -1 -12   3 21.8949 30.2724   4
  -1  12   3 27.2249 51.0140   6
   1  12  -2 1803.97 123.039   4
  -1  12   2 1983.06 128.346   4
  -1  12   2 1831.97 137.419   6
   1  12  -1 35.3192 23.8256   4
  -1  12   1 12.8128 33.5786   4
  -1  12   1 28.7632 49.3643   6
   1  12  -1-2.92691 50.5036   6
   1  12   0 2473.06 163.975   4
  -1  12   0 2559.06 169.320   4
   1  12   0 2738.62 178.847   6
  -1  12   0 2582.14 177.863   6
   1  12   1 185.908 27.7369   4
  -1  12  -1 222.412 53.9610   6
   1  12   1 94.1429 56.9650   6
   1  12   2 1306.27 88.3049   4
   1  12   2 1143.92 106.515   6
   1 -12   2 1370.45 97.5104   4
  -1  12  -2 1281.47 104.880   6
   1  12   3 47.0241 23.8103   4
  -1  12  -3 15.0495 52.2383   6
   1  12   3 43.0815 55.3177   6
   1 -12   3 83.8693 39.4638   4
   1  12   4 9400.20 589.815   4
   1 -12   4 9338.23 595.081   4
  -1  12  -4 9367.93 598.979   6
   1  12   4 9498.99 601.638   6
   1  12   5 215.332 33.0101   4
   1 -12   5 175.692 42.3218   4
   1  12   5 143.829 61.0044   6
  -1  12  -5 143.635 54.0504   6
   1  12   6 1243.58 90.3224   4
   1 -12   6 1296.86 98.3419   4
   1  12   6 1286.63 111.078   6
   1  12   7 166.693 33.3408   4
   1  12   7 112.005 61.3402   6
   1 -12   7 52.5428 38.1024   4
   1  12   8 79.8156 33.2073   4
   1 -12   8 212.573 44.2502   4
  -1  12  -8 206.657 53.0838   6
   1 -12   9 16.7951 41.4834   4
   1  12   9 5.32755 32.0857   4
  -1  12  -9 24.4726 49.4809   6
   1 -12  10 79.4421 43.7175   4
   1  12  10 72.3115 37.2186   4
  -1  12 -10 64.8084 53.4475   6
   1  12  11 13.4981 36.0430   4
   1 -12  11-7.76487 44.2792   4
  -1  12 -11 10.2483 35.5422  12
   1  12  11-48.2585 57.8374   8
  -1  12 -11 4.59725 50.3488   6
   1 -12  12 41.6667 43.6418   4
   1  12  12 52.5405 41.1205   4
  -1  12 -12 151.091 54.3553   6
  -1  12 -12 16.0933 37.2770  12
   1  12  12 43.2507 61.2871  11
   1  12  12 210.735 65.2411   8
   1 -12  13 89.1896 46.5313   4
   1  12  13 189.756 48.2471   4
   1  12  13 5.25247 67.6968  14
  -1  12 -13 56.4730 58.7538   6
   1  12  13 56.3557 64.0585  11
  -1  12 -13 44.6715 41.4618  12
   1  12  13 50.3014 66.7857   8
   1  12  14 94.6668 49.9894   4
   1 -12  14 52.1685 48.3056   4
   1  12  14 5.59030 80.2371  14
  -1  12 -14 43.1199 56.8213   6
  -1  12 -14 31.7118 42.3416  12
   1  12  14 10.0782 64.2056  11
   1  12  14 28.9069 69.7866   8
   1  12  15 28.9497 50.6525   4
   1 -12  15 54.8595 55.5453   4
   1  12  15-17.5931 79.4721  14
  -1  12 -15 161.001 63.5192   6
  -1  12 -15 23.4488 41.3316  12
   1  12  15 48.0624 71.4291  11
   1  12  15 70.0719 72.7845   8
   1  12  16 5634.70 346.126   3
   1  12  16 5294.18 363.403  14
   1 -12  16 4768.93 353.223   4
  -1  12 -16 4727.30 355.602   6
   1  12  16 5558.71 358.777   8
   1  12  16 5375.65 359.931  11
   1  12  16 5660.19 356.080   4
   1  12  17 93.6404 50.1780   3
   1  12  17 119.209 78.9061  11
   1  12  17 76.6067 69.3391   8
   1  12  17 6.12550 85.0041  14
   1  12  18 3141.35 219.811   8
   1  12  18 3092.24 206.426   3
   1  12  18 2742.24 225.573  14
   1  12  19 207.348 72.8382   8
   1  12  19 147.562 48.7384   3
   1  12  19 178.400 83.4173  14
   1  12  20 361.407 74.9692   8
   1  12  20 493.185 58.5581   3
   1  12  20 392.277 89.5327  14
   1  12  21-33.9987 59.2793   8
  -1  12 -21-85.2992 52.1585  13
   1  12  21-4.39840 38.2922   3
   1  12  21-84.3306 70.6515  14
  -1  12 -22 51.5514 42.9944  13
   1  12  22 100.674 51.8104   8
  -1  12 -23 126.441 40.6999  13
  -1  12 -24 129.759 32.2954  13
   1  13 -24 621.323 52.9419  13
  -1  13  23 1191.39 88.8824   8
   1  13 -23 1079.69 86.6546  13
  -1  13  22 549.527 74.8300  14
  -1  13  22 380.220 72.4445  11
  -1  13  22 500.031 61.2786   8
   1  13 -22 349.972 55.7774  13
  -1  13  21 891.149 100.470  14
  -1  13  21 779.609 97.8851  11
   1  13 -21 846.342 79.7430  13
  -1  13  21 885.710 87.4423   8
  -1  13  20 547.467 90.1494  14
  -1  13  20 598.471 78.9927   8
  -1  13  20 546.089 90.8220  11
  -1  13  19 26.6064 62.1462   8
  -1  13  19-124.160 81.2990  14
  -1  13  18 902.634 97.0696   8
   1  13 -18 795.261 79.9439  12
  -1  13  17 1049.45 120.417  14
   1  13 -17 832.425 83.4587  12
  -1  13  16 284.921 60.5240   4
  -1  13  16 344.646 87.6838  14
   1  13 -16 245.492 59.9008   6
   1  13 -16 273.289 53.5935  12
  -1  13  16 325.223 76.3153   8
  -1  13  15 3711.38 259.679  14
   1  13 -15 3426.99 248.029   6
   1 -13 -15 3516.47 237.654  10
   1  13 -15 3069.74 238.618  12
  -1  13  15 3717.01 252.428   8
  -1  13  14 1800.25 152.730  14
   1  13 -14 1907.50 139.794   6
   1  13 -14 1498.69 127.761  12
   1 -13 -14 1604.28 124.830  10
  -1  13  14 1913.32 146.165   8
  -1  13  14 1878.53 136.944   4
  -1  13  13 415.538 61.1867   4
  -1  13  13 468.574 89.2712  14
   1  13 -13 328.355 64.8602   6
   1  13 -13 320.243 55.9410  12
   1 -13 -13 504.703 51.2490  10
  -1  13  13 443.168 77.5958   8
  -1  13  12 1251.07 96.7453   4
  -1  13  12 1231.81 111.361  14
   1  13 -12 1008.26 103.132   6
   1  13 -12 1006.29 92.6381  12
  -1  13  12 1247.75 110.500   8
  -1  13  11 370.833 50.5713   4
  -1 -13  11 322.740 43.8724   4
  -1  13  11 177.938 65.1370  14
   1  13 -11 242.933 57.9568   6
   1  13 -11 137.815 44.6695  12
  -1  13  11 333.042 59.0641   8
  -1  13  10 25.9126 37.4825   4
  -1  13  10-8.49668 63.0455  14
   1  13 -10 13.0728 40.1019  12
  -1  13  10-26.7349 59.7523   8
  -1 -13  10 17.9289 34.5122   4
   1  13 -10 54.7671 48.8401   6
  -1 -13   9-11.0357 35.2453   4
   1  13  -9 36.1075 46.1359   6
  -1  13   9 23.6230 35.5000   4
  -1  13   8 87.4749 55.2121   6
   1  13  -8 164.974 53.0756   6
  -1 -13   8 119.436 36.0498   4
  -1  13   8 162.107 38.9640   4
  -1 -13   7 1085.18 89.2331   4
  -1  13   7 1281.65 107.813   6
   1  13  -7 1110.15 100.250   6
  -1  13   7 1301.49 92.3341   4
  -1  13   6 161.390 62.0507   6
  -1 -13   6 205.509 35.7856   4
   1  13  -6 295.221 58.7243   6
  -1  13   6 237.837 40.2588   4
  -1  13   5 1455.74 119.983   6
  -1 -13   5 1298.34 101.755   4
   1  13  -5 1424.34 114.137   6
  -1  13   5 1570.46 105.397   4
  -1 -13   4 1723.81 127.890   4
   1  13  -4 1820.64 142.005   6
  -1  13   4 2096.82 145.361   6
  -1  13   4 2007.56 131.125   4
  -1  13   3 288.748 59.9347   6
  -1  13   3 289.924 42.4605   4
  -1  13   2 71.6218 51.9701   6
  -1  13   2 62.2911 32.0242   4
   1  13  -2 46.6568 24.6002   4
   1  13  -1 260.819 61.7684   6
  -1  13   1 407.889 60.9200   6
  -1  13   1 358.904 44.4608   4
   1  13  -1 356.666 36.0339   4
   1  13   0 2678.28 187.827   6
  -1  13   0 2516.28 185.669   6
   1  13   0 2567.12 170.532   4
  -1  13   0 2822.22 176.584   4
  -1  13  -1 711.566 77.5680   6
   1  13   1 766.060 79.9807   6
  -1  13  -1 750.189 66.1565   4
   1  13   1 727.254 55.9471   4
   1  13   2 1228.93 107.856   6
   1 -13   2 1031.76 92.7108   4
  -1  13  -2 1157.75 102.614   6
   1  13   2 1298.54 84.2892   4
  -1  13  -3 488.553 66.9821   6
   1 -13   3 480.948 56.0654   4
   1  13   3 502.720 72.7865   6
   1  13   3 463.139 42.9108   4
  -1  13  -4 130.556 53.1758   6
   1  13   4 115.883 58.1991   6
   1 -13   4 101.914 38.4133   4
   1  13   4 107.050 27.7476   4
   1 -13   5 2577.93 186.021   4
  -1  13  -5 2681.78 192.289   6
   1  13   5 3132.11 200.268   6
   1  13   5 2713.45 179.311   4
   1 -13   6 1291.39 111.050   4
   1  13   6 1573.77 127.134   6
   1  13   6 1603.83 105.429   4
   1 -13   7 568.352 64.2730   4
   1  13   7 650.903 80.8438   6
   1  13   7 673.007 56.3287   4
   1 -13   8 127.049 42.1937   4
  -1  13  -8 177.722 54.3692   6
   1  13   8 186.072 34.6178   4
  -1  13  -9 1685.36 139.726   6
   1 -13   9 1692.89 132.791   4
   1  13   9 1860.14 127.490   4
   1  13  10 64.6485 34.6922   4
   1  13  10 87.6961 57.8114  14
  -1  13 -10 70.2281 41.6035  12
   1  13  10 67.2994 47.7187   8
   1 -13  10 48.2342 42.4812   4
  -1  13 -10 147.182 54.1377   6
  -1  13 -11 414.846 55.1997  12
   1  13  11 422.282 69.7917   8
  -1  13 -11 451.913 74.4059   6
   1 -13  11 502.328 64.6034   4
   1  13  12 64.0576 40.1649   4
   1  13  12-66.7849 65.1855  11
  -1  13 -12 45.5193 39.0397  12
   1  13  12-40.3482 57.7335   8
   1 -13  12-29.5095 45.0379   4
  -1  13 -12 86.9112 58.7917   6
   1 -13  13 1152.56 110.399   4
  -1  13 -13 1393.77 120.132   6
  -1  13 -13 1173.25 103.314  12
   1  13  13 1409.13 121.069   8
   1  13  13 1477.45 125.807  11
   1  13  13 1633.38 113.891   4
   1  13  14 551.090 64.9521   4
   1  13  14 445.265 84.4150  14
  -1  13 -14 530.079 77.3269   6
   1 -13  14 394.537 62.1928   4
  -1  13 -14 292.000 54.5044  12
   1  13  14 408.158 80.5062  11
   1  13  14 444.063 81.5521   8
   1  13  15 1524.49 140.666  14
   1 -13  15 1240.43 116.055   4
  -1  13 -15 1373.12 125.207   6
   1  13  15 1333.05 130.675  11
   1  13  15 1599.16 132.246   8
   1  13  16 382.706 94.2547  14
  -1  13 -16 675.159 82.1093   6
   1  13  16 502.501 91.0177   8
   1  13  16 617.403 95.0406  11
   1  13  17 351.436 90.7271  14
   1  13  17 152.018 77.7673   8
   1  13  17 127.929 77.2654  11
   1  13  18 159.069 87.3900  14
   1  13  18 151.257 75.0980   8
   1  13  18 191.163 83.9038  11
   1  13  19 2206.12 188.645  14
  -1  13 -19 2595.78 172.826  13
   1  13  19 2521.04 181.688   8
   1  13  19 2015.68 184.795  11
   1  13  20 657.105 98.5562  14
  -1  13 -20 802.734 79.5691  13
   1  13  20 784.529 88.9441   8
   1  13  21 242.470 69.7101  14
  -1  13 -21 160.899 40.3473   8
  -1  13 -21 183.524 50.9410  13
   1  13  21 334.002 60.8795   8
  -1  13 -22 1232.50 96.6760  13
   1  13  22 1237.74 101.121   8
  -1  13 -23 664.134 61.4063  13
  -1  13 -24 30.9341 26.4046  13
  -1  14  23 8611.76 541.657   8
   1  14 -23 8545.69 541.151  13
  -1  14  22 50.0393 56.5241  14
   1  14 -22-9.18869 37.4793  13
  -1  14  22 31.4438 44.6741   8
  -1  14  21 8672.48 599.208  14
   1  14 -21 10052.3 592.311  13
  -1  14  21 8956.10 594.002   8
  -1  14  20-9.93121 70.7760  14
  -1  14  20-53.6362 59.1503   8
   1  14 -20 3.14231 47.0875  13
  -1  14  19 12813.3 837.660  14
   1  14 -19 13540.9 827.514  13
  -1  14  19 12660.7 830.926   8
  -1  14  18 4.63540 67.6079   8
  -1  14  18-34.7361 81.9671  14
  -1  14  17 2636.45 183.981   8
  -1  14  17 2246.27 184.252  11
   1  14 -17 2272.79 167.507  12
  -1  14  17 2596.13 192.030  14
  -1  14  16-23.7642 78.0793  14
   1  14 -16-15.1731 51.6992   6
  -1  14  16 37.4109 69.1459  11
   1  14 -16 26.0236 45.6856  12
  -1  14  16-64.3841 68.5146   8
  -1  14  15 18986.4 1173.27  14
   1  14 -15 17134.7 1166.37   6
  -1  14  15 19087.8 1170.94  11
  -1  14  15 19451.2 1169.28   8
   1  14 -15 17565.2 1159.12  12
  -1  14  15 19240.8 1167.16   4
  -1  14  14 131.532 51.0935   4
  -1  14  14 33.7104 80.0377  14
   1  14 -14 60.8620 54.0245   6
   1  14 -14 6.51497 46.0593  12
  -1  14  14 38.8106 70.3903   8
  -1  14  13 22711.7 1313.15   4
  -1  14  13 21139.3 1317.73  14
   1  14 -13 19624.9 1313.67   6
   1  14 -13 19627.1 1306.04  12
  -1  14  13 21638.6 1314.85   8
  -1  14  12 66.9867 43.4611   4
  -1  14  12 35.4996 62.3036  14
   1  14 -12-24.1922 55.4233   6
   1  14 -12 6.14967 47.5889  12
  -1  14  12 4.48509 57.7645   8
  -1  14  11 4985.88 312.936   4
  -1  14  11 4991.36 321.603  14
   1  14 -11 4456.32 309.190  12
  -1  14  11 4736.08 318.403   8
   1  14 -11 4625.45 317.640   6
  -1  14  10 26.5737 38.3824   4
   1  14 -10 22.4400 39.3969  12
  -1  14  10 44.3639 59.7696   8
   1  14 -10 143.460 55.4336   6
  -1  14   9 13603.3 846.690   4
   1  14  -9 13041.9 844.644  12
  -1  14   9 13507.5 850.336   8
   1  14  -9 13641.2 853.482   6
  -1  14   8 141.793 62.0198   6
   1  14  -8 100.233 51.2169   6
  -1  14   8 106.311 36.1037   4
  -1  14   7 45671.3 2738.93   6
   1  14  -7 41774.9 2734.88   6
  -1  14   7 44095.3 2729.25   4
  -1  14   6 60.0552 52.8051   6
   1  14  -6 108.705 55.1817   6
  -1  14   6 96.8258 33.4974   4
   1  14  -5 22679.3 1404.16   6
  -1  14   5 23411.8 1406.10   6
  -1  14   5 21602.6 1396.42   4
  -1  14   4 92.4843 57.2718   6
  -1  14   4 156.574 36.6345   4
  -1  14   3 9790.86 590.061   6
   1  14  -3 8567.23 577.207   4
  -1  14   3 9946.65 581.608   4
  -1  14   2 43.3064 55.5277   6
   1  14  -2-14.7558 23.6424   4
  -1  14   2-26.7410 32.0113   4
  -1  14   1 128633. 7613.74   6
   1  14  -1 128163. 7614.05   6
   1  14  -1 117968. 7602.29   4
  -1  14   1 123786. 7606.23   4
  -1  14   0 579.354 72.2153   6
   1  14   0 505.075 70.7700   6
   1  14   0 543.336 43.3309   4
  -1  14   0 419.600 53.2767   4
  -1  14  -1 46861.2 2842.63   6
   1  14   1 47585.6 2843.76   6
  -1  14  -1 45141.9 2835.80   4
   1  14   1 44726.4 2831.39   4
  -1  14  -2 21.6752 52.9758   6
   1  14   2 15.3316 57.7090   6
  -1  14  -2 18.1387 34.4695   4
   1  14   2 74.0135 22.8089   4
   1  14   3 291.607 62.1071   6
   1 -14   3 302.190 44.8224   4
  -1  14  -3 386.231 60.6663   6
   1  14   3 301.038 32.5182   4
  -1  14  -4-7.58283 51.3582   6
   1  14   4 8.42230 57.5358   6
   1 -14   4 13.4886 37.9085   4
   1  14   4 29.4264 22.5375   4
  -1  14  -5 27705.5 1769.63   6
   1 -14   5 28308.0 1764.95   4
   1  14   5 29632.9 1773.64   6
   1  14   5 27910.7 1759.68   4
   1 -14   6 113.623 40.2834   4
   1  14   6 70.8265 61.2258   6
   1  14   6 103.447 29.5131   4
   1 -14   7 8465.33 576.341   4
   1  14   7 9431.42 587.893   6
   1  14   7 9330.57 572.554   4
  -1  14  -8-26.7114 55.6096   6
   1 -14   8 74.0150 39.2414   4
   1  14   8 47.2172 29.8263   4
   1  14   9 22683.7 1349.93   4
   1  14   9 22535.9 1357.34  14
   1 -14   9 20151.2 1352.06   4
  -1  14  -9 21667.5 1358.22   6
  -1  14  -9 20509.5 1348.20  12
   1  14   9 22187.0 1355.19   8
   1  14  10 40.3808 36.4550   4
   1  14  10 50.5505 57.6377  14
   1 -14  10 49.2191 40.9643   4
  -1  14 -10 88.1604 57.8782   6
  -1  14 -10 74.2658 45.6050  13
  -1  14 -10 38.9548 43.9947  12
   1  14  10 91.4400 61.9200   8
   1  14  11 21801.6 1289.36   4
   1  14  11 21120.2 1296.81  14
  -1  14 -11 18550.5 1285.10  12
   1  14  11 20425.4 1293.61   8
   1 -14  11 18522.5 1289.74   4
  -1  14 -11 19206.5 1294.98   6
   1  14  12-48.6773 37.9806   4
  -1  14 -12 107.173 57.2350   6
   1 -14  12 4.22465 45.7512   4
   1  14  12 4.63925 67.5756   8
  -1  14 -12 12.0215 41.7497  12
   1  14  12-36.4505 61.2511  11
  -1  14 -13 11211.2 741.485  12
   1  14  13 12325.4 752.634   8
   1  14  13 12697.5 753.756  11
  -1  14 -13 11842.7 753.887   6
   1 -14  13 11125.4 747.044   4
   1  14  14-5.78766 76.6486  14
  -1  14 -14 11.3587 56.0955   6
   1  14  14-25.6361 69.0280  11
   1  14  14-5.01505 71.5666   8
   1  14  15 23838.2 1506.58   8
   1  14  15 25189.2 1509.07  11
   1  14  15 25025.2 1512.05  14
  -1  14 -15 21861.6 1506.93   6
   1  14  16-30.1119 78.1669  14
   1  14  16-10.1959 70.6253   8
   1  14  16 5.41452 74.3832  11
  -1  14 -16-7.90824 55.0839  13
   1  14  17 3649.22 298.189  14
  -1  14 -17 4830.51 289.438  13
   1  14  17 4570.74 298.216  11
   1  14  17 3926.26 293.427   8
   1  14  18-45.5679 78.0329  14
   1  14  18 9.45949 66.9703   8
  -1  14 -18-18.6899 52.1516  13
   1  14  18-15.6702 72.2678  11
   1  14  19 6955.38 447.643  14
  -1  14 -19 6202.15 431.295   8
   1  14  19 6857.75 445.030  11
   1  14  19 6664.49 441.050   8
  -1  14 -19 7301.11 436.807  13
   1  14  20 42.8125 69.8612  14
  -1  14 -20 16.7299 39.2660   8
  -1  14 -20 66.1274 47.4728  13
   1  14  20 69.6756 58.0509   8
   1  14  21 9559.12 631.246  14
   1  14  21 9931.40 627.050   8
  -1  14 -21 9935.06 624.121  13
  -1  14 -22 27.1609 38.4922  13
   1  14  22 7.90204 44.5822   8
  -1  14 -23 10124.7 636.824  13
   1  15 -23 109.516 27.9868  13
  -1  15  23 124.133 31.3633   8
  -1  15  22 58.3291 55.1404  14
  -1  15  22-7.04571 41.1997   8
   1  15 -22 13.6957 34.1768  13
  -1  15  21-28.0904 63.3349  14
  -1  15  21-48.2709 49.3766   8
   1  15 -21-7.30834 39.3616  13
  -1  15  20 181.912 70.5595  14
  -1  15  20 259.311 61.2688   8
   1  15 -20 142.062 47.0468  13
  -1  15  19 1223.55 125.605  14
   1  15 -19 1280.82 103.230  13
  -1  15  19 1250.43 113.522   8
  -1  15  18 1336.17 133.612  14
  -1  15  18 1322.99 132.668  11
  -1  15  18 1518.29 126.184   8
   1  15 -18 1412.01 112.472  13
  -1  15  17 5.79509 79.5044  14
  -1  15  17 33.3809 67.8815   8
   1  15 -17 63.7032 50.2510  13
   1  15 -17-107.721 47.7022  12
  -1  15  17-5.22412 72.0776  11
  -1  15  16 417.545 89.1668  14
  -1  15  16 377.684 84.6965  11
   1  15 -16 400.404 58.9416  12
   1  15 -16 435.617 64.7270  13
  -1  15  16 483.386 83.1965   8
   1  15 -16 367.508 53.5929   8
  -1  15  15 501.677 92.2361  14
   1  15 -15 509.940 71.3381   6
   1  15 -15 591.763 70.4172  13
  -1  15  15 453.398 85.7750  11
   1  15 -15 408.092 63.6674  12
   1  15 -15 507.218 61.2391   8
  -1  15  15 547.724 85.6253   8
  -1  15  14 262.671 56.1488   4
  -1  15  14 221.897 86.6084  14
   1  15 -14 345.829 65.5463   6
   1  15 -14 226.471 57.4756  12
   1  15 -14 396.867 54.3791   8
  -1  15  14 404.574 76.9081   8
  -1  15  13 1954.97 141.549   4
  -1  15  13 1726.92 155.424  14
   1  15 -13 1881.34 147.638   6
   1  15 -13 1932.52 140.610  13
   1  15 -13 1541.47 137.452  12
  -1  15  13 1959.20 153.066   8
   1  15 -13 2047.18 137.755   8
  -1  15  12 651.129 66.5287   4
  -1  15  12 460.521 88.4467  14
   1  15 -12 493.347 64.8620  12
   1  15 -12 565.966 65.1246  13
   1  15 -12 513.723 63.4220   8
  -1  15  12 562.131 82.5003   8
   1  15 -12 606.578 75.8348   6
  -1  15  11 3.64518 39.3886   4
   1  15 -11-28.1707 45.5379  12
   1  15 -11-3.05764 43.4640  13
  -1  15  11 35.5939 65.2152   8
   1  15 -11-8.92863 42.9711   8
   1  15 -11 99.2054 56.1081   6
  -1  15  10 10.1340 37.8226   4
   1  15 -10 20.0999 40.6657  13
   1  15 -10-3.00646 45.2647  12
  -1  15  10 21.1867 62.5767   8
   1  15 -10 69.6715 42.4033   8
   1  15 -10-33.6169 51.5433   6
  -1  15   9 143.726 39.7117   4
   1  15  -9 93.1436 54.8830   6
   1  15  -9 74.8278 48.0009  12
  -1  15   9 140.839 55.1256   8
  -1  15   8 46.2605 33.9780   4
  -1  15   8 62.0983 52.9199  14
   1  15  -8-19.3244 44.9431  12
  -1  15   8 15.2542 53.3130   8
   1  15  -8 17.9743 50.7682   6
  -1  15   8 142.249 63.5306   6
  -1  15   7 67.1231 35.5177   4
  -1  15   7 131.228 60.6530   6
   1  15  -7 170.105 58.7976   6
  -1  15   6 694.571 62.5643   4
  -1  15   6 782.001 84.5603   6
   1  15  -6 691.962 80.3646   6
  -1  15   5 478.951 49.8191   4
  -1  15   5 529.878 73.0306   6
   1  15  -5 459.300 70.0890   6
  -1  15   4 1040.69 83.5825   4
  -1  15   4 1240.87 105.540   6
  -1  15   3 934.409 72.9142   4
  -1  15   3 839.937 91.9006   6
  -1  15   2 1752.74 124.327   4
  -1  15   2 1860.48 141.099   6
  -1  15   1 981.820 79.1927   4
   1  15  -1 1078.16 97.7464   6
  -1  15   1 1109.61 97.8985   6
  -1  15   0 30.8069 31.3194   4
  -1  15   0 78.1295 56.4451   6
   1  15   0 16.0170 54.8990   6
  -1  15  -1 61.5248 33.8312   4
   1  15   1 53.0103 58.7227   6
  -1  15  -1 97.8225 53.0035   6
  -1  15  -2 126.602 33.5932   4
   1  15   2-16.7981 59.0240   6
  -1  15  -2 95.2676 55.7475   6
   1  15   3 253.098 61.2403   6
  -1  15  -3 133.725 56.3391   6
   1  15   4 618.000 79.5910   6
   1 -15   4 591.978 60.8610   4
  -1  15  -4 645.365 76.3547   6
   1  15   5 1960.75 155.196   6
  -1  15  -5 1928.84 149.667   6
   1 -15   6 838.696 77.4737   4
   1  15   6 1000.17 97.9476   6
  -1  15  -7 87.5216 38.3294  12
   1 -15   7 55.4575 40.1035   4
   1  15   7 128.383 62.0831   6
   1  15   8 260.464 59.8081  14
   1 -15   8 219.189 46.8086   4
  -1  15  -8 291.653 63.4807   6
  -1  15  -8 250.442 50.4107  12
  -1  15  -8 219.718 54.2328   8
  -1  15  -9 419.882 57.6235  13
  -1  15  -9 242.925 52.4805  12
   1  15   9 219.813 61.9267  14
  -1  15  -9 398.003 68.4968   6
   1 -15   9 252.532 48.7587   4
   1  15  10 493.829 82.3059  14
  -1  15 -10 436.081 72.1872   6
   1 -15  10 512.916 60.4327   4
  -1  15 -10 326.254 57.2466  12
  -1  15 -10 529.036 62.9534  13
   1  15  10 612.140 81.3060   8
   1  15  11 40.6729 75.5684  14
   1 -15  11 131.812 43.5210   4
  -1  15 -11 107.982 62.9963   6
  -1  15 -11-45.6603 47.2098  13
  -1  15 -11 3.07051 46.2814  12
   1  15  11 9.12906 65.6071   8
   1  15  12 107.294 77.2066  14
  -1  15 -12 44.6701 62.9589   6
   1  15  12 71.5355 64.6441   8
  -1  15 -12-3.67039 51.7652  13
   1  15  12 55.5312 63.5443  11
  -1  15 -13 74.4113 59.5437   6
   1  15  13 153.192 67.6643   8
  -1  15 -13 189.837 57.3734  13
   1  15  13 195.712 67.1982  11
   1  15  14 1492.96 133.864  11
   1  15  14 1551.47 133.601   8
  -1  15 -14 1608.12 122.659  13
  -1  15 -14 1316.37 128.547   6
   1  15  15 1958.21 163.218  14
   1  15  15 1673.13 151.948   8
  -1  15 -15 2065.99 144.534  13
   1  15  15 1599.51 150.576  11
   1  15  16 3273.27 263.708  14
   1  15  16 3871.88 261.598   8
   1  15  16 3438.03 260.658  11
  -1  15 -16 3954.61 251.784  13
   1  15  17 965.117 113.178  14
   1  15  17 705.424 93.4533   8
  -1  15 -17 700.752 76.9302   8
  -1  15 -17 716.107 79.4304  13
   1  15  17 747.480 99.0211  11
   1  15  18 353.556 85.7697  14
  -1  15 -18 483.159 59.1735   8
   1  15  18 339.703 72.9093   8
  -1  15 -18 436.878 65.3585  13
   1  15  18 463.292 82.3039  11
   1  15  19 179.669 75.8050  14
  -1  15 -19 62.8205 43.8485   8
   1  15  19 127.522 67.1996   8
   1  15  19-4.57387 70.4553  11
  -1  15 -19 68.7650 49.6406  13
   1  15  20-13.2364 68.5653  14
  -1  15 -20 49.7847 35.3116   8
   1  15  20 53.9339 56.6425   8
  -1  15 -20 87.3965 45.0369  13
   1  15  21 294.426 67.1504  14
   1  15  21 276.148 56.5329   8
  -1  15 -21 321.357 49.4208  13
  -1  15 -22 986.632 81.2291  13
   1  15  22 1128.90 86.4032   8
  -1  15 -23 94.7334 28.1595  13
   1  16 -22 8940.05 593.306  13
  -1  16  22 10024.2 601.494  14
  -1  16  22 9803.50 596.622   8
  -1  16  21-69.3717 58.1717  14
  -1  16  21 32.7342 47.2291   8
  -1  16  21 59.6376 58.8105  11
   1  16 -21-51.8361 36.1606  13
  -1  16  20 3994.69 285.818  14
  -1  16  20 4197.29 285.097  11
  -1  16  20 4155.68 279.547   8
   1  16 -20 4346.37 274.927  13
  -1  16  19 38.9913 71.0837  14
  -1  16  19 11.5800 56.6483   8
  -1  16  19-31.2688 65.9602  11
   1  16 -19 8.54784 44.0832  13
  -1  16  18 5807.57 416.514  14
  -1  16  18 6240.55 414.950  11
   1  16 -18 6613.78 405.535  13
  -1  16  18 6163.15 411.784   8
  -1  16  17 5.60245 77.1873  14
  -1  16  17-32.3778 65.5812   8
  -1  16  17-14.9975 72.1827  11
   1  16 -17 62.8458 48.1312  13
  -1  16  16 7254.28 478.842  14
  -1  16  16 7002.26 472.593   8
   1  16 -16 8113.98 466.483  13
  -1  16  16 7094.65 474.702  11
   1  16 -16 6627.81 463.148  12
  -1  16  15-69.4621 83.2497  14
  -1  16  15-65.8123 68.7547  11
   1  16 -15 48.3312 47.4245  13
   1  16 -15-20.6553 49.2545  12
  -1  16  15-9.91424 66.9335   8
   1  16 -15 32.3892 40.7340   8
  -1  16  14 11169.7 681.308  14
   1  16 -14 9732.76 674.725   6
   1  16 -14 12604.4 670.327  13
   1  16 -14 10563.1 668.015  12
  -1  16  14 10673.3 676.153   8
   1  16 -14 9088.40 663.627   8
  -1  16  13-38.9547 77.5275  14
   1  16 -13-3.34122 46.9379  13
   1  16 -13 3.47176 50.0067  12
   1  16 -13-12.4184 44.2010   8
  -1  16  13-24.4979 65.0929   8
   1  16 -13-53.4103 54.4666   6
  -1  16  12 13065.2 864.864   4
   1  16 -12 15669.3 864.394  13
   1  16 -12 13103.1 863.142  12
  -1  16  12 13329.3 870.128   8
   1  16 -12 13118.1 861.451   8
   1  16 -12 13669.0 872.204   6
  -1  16  11 73.2321 41.0911   4
   1  16 -11 116.599 45.3653  13
   1  16 -11 79.4179 47.1713  12
   1  16 -11 113.930 45.7993   8
  -1  16  11 142.922 71.7772   8
   1  16 -11 15.5916 56.1686   6
  -1  16  10 19138.8 1255.14   4
   1  16 -10 19661.3 1263.17   6
   1  16 -10 19606.5 1255.00  12
   1  16 -10 22352.8 1254.89  13
   1  16 -10 19279.8 1253.82   8
  -1  16  10 19592.3 1260.92   8
  -1  16   9 101.818 38.1344   4
  -1  16   9 46.0837 65.6501  14
   1  16  -9-9.91726 56.2742   6
   1  16  -9 24.7002 46.0090  12
  -1  16   9 63.4176 64.3688   8
   1  16  -9 14.8949 44.3441   8
  -1  16   8 23327.8 1421.51  14
  -1  16   8 24170.5 1427.38   6
   1  16  -8 22223.0 1422.60   6
  -1  16   8 21556.5 1413.51   4
   1  16  -8 22312.1 1413.80   8
  -1  16   8 22911.7 1419.75   8
  -1  16   7-24.7717 59.9146  14
  -1  16   7-36.5538 57.5749   6
   1  16  -7 23.5183 55.8049   6
  -1  16   7 27.5793 32.4765   4
  -1  16   7 30.6998 50.3604   8
  -1  16   6 23988.2 1608.48   4
  -1  16   6 27377.2 1616.36  14
   1  16  -6 26508.0 1610.55  12
  -1  16   6 24965.7 1613.71   8
   1  16  -6 25720.8 1618.90   6
  -1  16   6 27269.0 1622.06   6
  -1  16   5 312.233 67.5703   6
   1  16  -5 345.782 65.2682   6
  -1  16   5 394.780 44.7529   4
  -1  16   4 45836.6 2662.95   6
  -1  16   4 41079.1 2650.73   4
  -1  16   3 17.8818 53.7325   6
  -1  16   3-4.56763 30.6563   4
  -1  16   2 55171.3 3250.48   6
  -1  16   2 50596.6 3239.39   4
  -1  16   1 43.0244 52.9401   6
   1  16  -1 52.0966 54.6281   6
  -1  16   1-38.0673 30.3700   4
  -1  16   0 76532.5 4538.04   6
   1  16   0 76695.9 4538.70   6
  -1  16   0 69282.1 4527.38   4
  -1  16  -1 270.365 64.7626   6
   1  16   1 272.329 59.2037   6
  -1  16  -1 167.333 37.9359   4
   1  16   2 16906.3 1006.18   6
  -1  16  -2 16608.9 1004.77   6
  -1  16  -2 14994.7 993.921   4
   1  16   3 289.972 66.3726   6
  -1  16  -3 212.111 59.9292   6
  -1  16  -3 192.208 38.7838   4
   1  16   4 9678.18 612.813   6
  -1  16  -4 9288.62 609.341   6
   1  16   5 15.5689 60.2742   6
  -1  16  -5 9.28015 51.1609   6
   1  16   6 3425.14 230.304   6
   1  16   6 3146.80 218.225   8
  -1  16  -6 3090.54 214.593   8
   1  16   7 4.14759 60.0717  14
   1  16   7 51.2411 62.3914   6
  -1  16  -7 48.9276 43.6427   8
   1  16   7 27.2321 49.1625   8
   1  16   8 12042.3 769.221  14
  -1  16  -8 10512.8 768.938   6
  -1  16  -8 13484.3 764.358  13
  -1  16  -8 11769.7 763.818   8
   1  16   9-37.4837 66.7758  14
  -1  16  -9-47.5399 56.9442   6
  -1  16  -9 39.7080 50.2164  13
  -1  16  -9 6.89412 45.2334   8
   1  16  10 24355.3 1531.74  14
  -1  16 -10 22695.5 1531.98   6
  -1  16 -10 27588.4 1526.67  13
   1  16  10 22584.5 1528.46   8
  -1  16 -10 23796.2 1524.83   8
   1  16  11 114.991 70.4041  14
  -1  16 -11 117.571 58.4592   6
   1  16  11 153.635 64.8153  11
  -1  16 -11 208.560 55.7184  13
  -1  16 -11 188.629 56.8763   8
   1  16  11 108.005 71.6608   8
   1  16  12 14045.7 927.149  14
  -1  16 -12 13179.1 925.491   6
  -1  16 -12 14625.1 918.604   8
   1  16  12 13573.0 923.515   8
   1  16  12 15090.4 924.800  11
  -1  16 -12 16133.5 920.364  13
  -1  16 -13 180.321 62.4975   6
  -1  16 -13 51.9275 50.9395   8
   1  16  13 124.638 68.0131   8
  -1  16 -13 57.0122 54.4249  13
   1  16  13 38.8958 65.7654  11
  -1  16 -14 14717.4 1041.37   6
  -1  16 -14 15311.2 1032.80   8
   1  16  14 16876.0 1041.51   8
   1  16  14 16701.8 1041.46  11
  -1  16 -14 18444.1 1036.78  13
  -1  16 -15 157.695 54.2083   8
   1  16  15 165.296 73.6366   8
   1  16  15 284.222 76.8458  11
  -1  16 -15 309.633 60.6195  13
   1  16  16 3352.70 238.256  14
  -1  16 -16 2869.45 218.837   8
   1  16  16 3431.93 232.687   8
  -1  16 -16 3374.54 223.498  13
   1  16  16 3362.03 231.797  11
   1  16  17-71.4344 78.6847  14
  -1  16 -17-91.0617 48.5238   8
   1  16  17 32.4207 65.5631   8
  -1  16 -17-35.7111 52.1807  13
   1  16  17-63.1091 67.2341  11
   1  16  18 4276.55 276.895  14
  -1  16 -18 3593.57 258.214   8
  -1  16 -18 4111.51 263.246  13
   1  16  18 4186.46 272.498  11
   1  16  18 3790.87 269.061   8
   1  16  19 50.9810 70.0883  14
   1  16  19-49.7327 60.9401   8
  -1  16 -19 9.24460 36.2311   8
  -1  16 -19 36.2286 45.9746  13
   1  16  19-91.8142 62.6698  11
  -1  16 -20 10716.3 676.209  13
   1  16  20 10511.3 683.482  14
   1  16  20 10792.7 679.957   8
   1  16  21 186.771 60.6058  14
  -1  16 -21 177.421 39.8997  13
   1  16  21 184.847 49.1415   8
  -1  16 -22 4529.77 294.088  13
   1  16  22 4697.28 296.752   8
  -1  17  22 1148.48 93.6715  14
  -1  17  22 1175.81 86.0132   8
  -1  17  21-9.74664 54.4551  14
  -1  17  21-74.6016 41.5425   8
   1  17 -21 42.5216 29.4435  13
  -1  17  20 271.555 71.0730  14
   1  17 -20 327.192 44.3127  13
  -1  17  20 358.125 65.7650  11
  -1  17  20 266.163 56.9823   8
  -1  17  19 1260.41 123.399  14
   1  17 -19 1269.60 102.331  13
  -1  17  19 1366.83 118.901  11
  -1  17  19 1544.10 115.306   8
  -1  17  18 119.887 75.5707  14
  -1  17  18 141.587 61.2530   8
   1  17 -18 61.6421 43.4249  13
  -1  17  18 168.871 66.0355  11
  -1  17  17 128.387 80.4679  14
  -1  17  17 137.128 62.1800   8
  -1  17  17-47.0657 68.4340  11
   1  17 -17 18.2055 43.1520  13
  -1  17  16 384.985 85.9566  14
  -1  17  16 489.221 83.3666   8
   1  17 -16 440.570 59.3722  13
  -1  17  16 311.120 76.8381  11
  -1  17  15 22.7230 74.7436  14
  -1  17  15 38.9882 67.9819   8
   1  17 -15 87.9310 43.6865   8
   1  17 -15 52.3121 46.3034  13
  -1  17  15 39.2684 68.3753  11
  -1  17  14 96.2213 82.3477  14
   1  17 -14 77.9272 44.5919   8
  -1  17  14 19.7875 66.5092   8
  -1  17  14-33.9863 66.5166  11
   1  17 -14 24.8977 51.9489  12
   1  17 -14-52.6037 48.4980  13
   1  17 -13 700.149 80.8678   6
  -1  17  13 429.244 81.5766   8
   1  17 -13 499.021 62.2198   8
   1  17 -13 475.846 70.8827  12
   1  17 -13 581.545 64.8586  13
   1  17 -12 104.094 59.4859   6
   1  17 -12 15.7478 43.6601   8
  -1  17  12 77.7192 62.3892   8
   1  17 -12 91.9992 46.2335  13
   1  17 -12 84.9967 54.2239  12
   1  17 -11 1005.27 98.8076   6
   1  17 -11 792.023 86.9841  12
   1  17 -11 952.162 81.8441  13
   1  17 -11 787.061 80.9382   8
  -1  17  11 1046.58 99.2154   8
  -1  17  10 862.634 98.8075  14
   1  17 -10 995.592 91.6928   6
   1  17 -10 733.834 78.9533  12
   1  17 -10 772.103 73.4680  13
  -1  17  10 820.381 90.6627   8
   1  17 -10 678.116 75.0026   8
  -1  17   9 76.6710 69.6819  14
   1  17  -9-5.25798 57.0125   6
   1  17  -9 45.9798 44.5659  12
  -1  17   9 57.4014 55.2571   8
   1  17  -9 59.3388 44.7740   8
  -1  17   8 497.845 76.2945  14
   1  17  -8 555.726 73.6676   6
  -1  17   8 540.682 85.0585   6
  -1  17   8 579.848 56.8026   4
  -1  17   8 526.586 73.8723   8
   1  17  -8 538.571 64.0080   8
  -1  17   7 176.671 38.9035   4
  -1  17   7 204.317 68.6691  14
   1  17  -7 291.999 62.8903   6
  -1  17   7 278.785 73.7709   6
   1  17  -7 191.322 52.3018  12
  -1  17   7 162.551 55.6304   8
   1  17  -7 254.636 50.6980   8
  -1  17   6 214.030 36.8782   4
  -1  17   6 313.378 66.4162  14
  -1  17   6 334.050 69.5092   6
   1  17  -6 300.857 59.8625   6
   1  17  -6 230.011 53.3671  12
  -1  17   6 296.239 57.6943   8
   1  17  -6 231.352 50.8668   8
  -1  17   5-2.51182 29.5739   4
  -1  17   5 23.4227 51.1475  14
  -1  17   5-103.881 61.0329   6
   1  17  -5 4.84744 53.3255   6
   1  17  -5 55.0139 43.5842  12
  -1  17   5-48.6616 47.4963   8
  -1  17   4-44.5954 53.7237  14
   1  17  -4 2.80694 41.3480  12
  -1  17   4-40.0770 54.8669   6
  -1  17   4 9.61507 29.3186   4
  -1  17   3-24.3382 54.8349   6
  -1  17   3 23.4132 28.9218   4
  -1  17   2 147.687 62.2654   6
  -1  17   2 200.428 33.9291   4
  -1  17   1 376.565 63.6659   6
   1  17  -1 308.040 66.1681   6
  -1  17   1 325.868 41.6258   4
   1  17   0 429.951 74.2575   6
  -1  17   0 547.122 52.3048   4
   1  17   1 63.1707 60.6292   6
  -1  17  -1-9.36416 52.9624   6
  -1  17  -1 2.40172 30.2254   4
   1  17   2 846.475 92.7697   6
  -1  17  -2 669.056 65.3849   4
   1  17   3-10.2947 56.7663   6
  -1  17  -3-19.1546 53.0438   6
  -1  17  -3 6.52741 49.8915   8
   1  17   3 86.1061 51.9844   8
  -1  17  -3 34.2235 33.2118   4
   1  17   4 872.378 95.5862   6
  -1  17  -4 1007.22 98.4963   6
  -1  17  -4 817.591 73.8558   4
  -1  17  -4 924.704 82.5285   8
   1  17   4 1017.64 90.6423   8
   1  17   5 1928.31 147.818  14
   1  17   5 2052.43 159.234   6
  -1  17  -5 1870.94 150.287   6
   1  17   5 1950.42 145.148   8
  -1  17  -5 1890.01 143.573   8
  -1  17  -6 2639.15 177.786  13
   1  17   6 2333.11 185.973  14
   1  17   6 2803.01 196.048   6
  -1  17  -6 2537.22 181.996   8
   1  17   6 2487.38 183.902   8
   1  17   7 26.1184 61.6378  14
   1  17   7 6.02351 70.9218   6
  -1  17  -7-3.13066 43.4416  13
   1  17   7-4.08815 60.8882   8
  -1  17  -7 58.5376 51.9614   8
  -1  17  -8 1771.59 122.889  13
   1  17   8 1493.95 133.457  14
  -1  17  -8 1300.16 132.209   6
  -1  17  -8 1612.39 122.888   8
   1  17   9 58.2786 71.7800  14
  -1  17  -9 155.515 66.2785   6
  -1  17  -9 105.457 50.8217  13
  -1  17  -9 64.5542 54.3045   8
   1  17  10 208.757 81.0599  14
  -1  17 -10 410.515 75.9252   6
  -1  17 -10 476.099 62.4145  13
  -1  17 -10 405.290 64.0632   8
   1  17  11 841.539 101.533  14
  -1  17 -11 774.523 92.5446   6
  -1  17 -11 954.182 82.8327  13
   1  17  11 681.682 87.2757  11
  -1  17 -11 885.356 82.7013   8
   1  17  11 536.069 91.2292   8
   1  17  12 209.381 79.2784  14
  -1  17 -12 147.599 64.3202   6
   1  17  12 78.4079 62.1497  11
  -1  17 -12 208.406 55.7318  13
   1  17  12 102.979 71.7621   8
  -1  17 -12 148.169 56.0699   8
   1  17  13 101.470 73.8663  14
  -1  17 -13 76.9870 64.3936   6
   1  17  13 134.255 68.3030   8
  -1  17 -13 139.714 52.4832   8
   1  17  13 57.2509 63.8795  11
  -1  17 -13 158.298 53.9873  13
  -1  17 -14 686.197 77.2901   8
   1  17  14 685.314 91.7230   8
   1  17  14 693.323 90.7301  11
  -1  17 -14 714.566 77.8835  13
  -1  17 -15 2419.37 170.529   8
   1  17  15 2264.50 180.243   8
  -1  17 -15 2590.18 172.278  13
   1  17  15 2111.52 179.842  11
   1  17  16 93.4795 66.6354   8
  -1  17 -16 118.865 51.0632   8
   1  17  16 56.6691 65.4397  11
  -1  17 -16 110.190 53.4812  13
   1  17  17 160.734 76.4578  14
   1  17  17 148.783 64.7164   8
  -1  17 -17 98.5385 47.7817   8
   1  17  17 152.872 66.7835  11
  -1  17 -17 203.689 54.1453  13
  -1  17 -18 1854.36 127.241  13
   1  17  18 1619.93 141.088  14
   1  17  18 1926.22 136.802   8
   1  17  18 1902.03 138.532  11
   1  17  19 317.660 71.6384  14
  -1  17 -19 141.598 35.4543   8
   1  17  19 167.944 57.8906   8
  -1  17 -19 192.639 46.7459  13
   1  17  20 720.985 89.9006  14
  -1  17 -20 996.206 77.6824  13
   1  17  20 958.145 85.2140   8
   1  17  21 346.488 61.6835  14
  -1  17 -21 501.036 48.3028  13
   1  17  21 457.143 55.4954   8
   1  17  22 111.980 32.5839   8
  -1  18  22-26.3535 36.8907  14
  -1  18  21 295.663 54.5379  14
  -1  18  21 209.187 42.3875   8
  -1  18  20 101.786 58.4671  14
  -1  18  20 104.252 53.1544  11
   1  18 -20 96.6674 31.3763  13
  -1  18  20 128.835 46.2574   8
  -1  18  19 788.740 89.7627  14
  -1  18  19 877.778 82.1893   8
  -1  18  19 757.683 84.2583  11
   1  18 -19 768.298 66.9237  13
  -1  18  18 175.996 70.9649  14
  -1  18  18 149.866 58.4243   8
   1  18 -18 31.4286 39.7509  13
  -1  18  18-24.2921 60.8571  11
  -1  18  17 483.505 85.6710  14
  -1  18  17 503.818 74.5986   8
  -1  18  17 444.064 74.4304  11
   1  18 -17 395.124 52.9616  13
  -1  18  16 21.2480 77.6974  14
  -1  18  16 31.4234 64.9309   8
   1  18 -16 69.4529 42.9964  13
  -1  18  16-22.8332 64.8628  11
  -1  18  15 462.400 79.5484   8
  -1  18  15 561.812 78.5457  11
   1  18 -15 375.561 55.3824  13
  -1  18  14 66.6945 82.8756  14
  -1  18  14 43.7399 69.6364   8
   1  18 -14 40.4951 41.9920   8
  -1  18  14 65.7616 63.8068  11
   1  18 -14-40.2586 42.9193  13
   1  18 -13 1480.44 115.783  13
   1  18 -13 1452.08 116.104   8
  -1  18  13 1826.25 137.572   8
   1  18 -12 245.551 65.6048   6
   1  18 -12 296.900 50.7487  13
   1  18 -12 83.9249 54.2483  12
   1  18 -12 252.162 50.2815   8
  -1  18  12 283.663 75.9958   8
   1  18 -11 1135.03 90.8820  13
  -1  18  11 1024.60 110.365  14
   1  18 -11 1207.84 108.740   6
   1  18 -11 1008.28 97.0780  12
  -1  18  11 1411.98 114.315   8
   1  18 -11 1030.16 93.2385   8
  -1  18  10 333.948 76.9982  14
   1  18 -10 228.027 64.9606   6
   1  18 -10 255.868 58.8127  12
   1  18 -10 350.409 54.8199   8
  -1  18  10 282.519 75.8515   8
  -1  18   9 4846.39 301.279  14
   1  18  -9 4225.66 298.630   6
  -1  18   9 4183.76 296.338   8
   1  18  -9 4277.47 287.210   8
  -1  18   8 137.399 66.7184  14
  -1  18   8 48.3465 63.4224   6
   1  18  -8 43.3834 56.5170   6
  -1  18   8 84.0577 61.4684   8
   1  18  -8 16.2348 44.3572   8
  -1  18   7 281.289 64.3482  14
  -1  18   7 330.986 73.9346   6
   1  18  -7 267.143 63.6235   6
   1  18  -7 227.807 55.3259  12
  -1  18   7 238.876 60.8571   8
   1  18  -7 314.315 53.7773   8
  -1  18   6-47.7237 54.9727  14
  -1  18   6-86.2485 64.6433   6
   1  18  -6 5.26702 55.7435   6
   1  18  -6-12.8424 49.6337  12
   1  18  -6 9.70111 47.5326   8
  -1  18   6-16.4629 50.8361   8
  -1  18   5 3128.08 223.626  14
  -1  18   5 3418.59 232.038   6
   1  18  -5 2867.79 227.053   6
  -1  18   5 3215.82 214.880   9
   1  18  -5 3409.28 218.662   8
  -1  18   4 15.7665 54.6909  14
  -1  18   4 10.8232 63.7203   6
   1  18  -4 22.6429 44.7622   8
  -1  18   3 2390.37 168.021  14
  -1  18   3 2353.74 176.308   6
   1  18  -3 2236.53 162.779   8
  -1  18   2 154.776 54.8500  14
  -1  18   2 243.004 67.3766   6
  -1  18   2 102.239 56.5013   8
   1  18  -2 190.184 52.8765   8
  -1  18   1 753.464 78.8338  14
   1  18  -1 743.465 86.8327   6
  -1  18   1 689.321 83.3185   6
   1  18  -1 886.854 78.5612   8
  -1  18   1 896.370 80.1731   8
   1  18   0 196.749 60.8904   6
  -1  18   0 50.7610 61.3107   6
   1  18   0 124.892 46.3568   8
  -1  18   0 201.854 58.4845   8
  -1  18  -1 2965.78 229.573   6
   1  18   1 3363.48 233.068   6
  -1  18  -1 3169.59 223.521   8
   1  18   1 3552.58 223.993   8
   1  18   2 295.907 68.2211   6
  -1  18  -2 286.771 68.7461   6
   1  18   2 298.786 61.8419   8
  -1  18  -2 342.850 62.8205   8
   1  18   3 796.071 80.8443  14
   1  18   3 986.907 95.4300   6
  -1  18  -3 785.003 89.7535   6
  -1  18  -3 861.476 82.7455   8
   1  18   3 668.351 75.8031   8
   1  18   4 38.6557 53.8159  14
   1  18   4 45.9733 65.3065   6
  -1  18  -4-10.4915 59.6205   6
  -1  18  -4 52.6746 46.6257   8
   1  18   4 34.2181 55.4216   8
   1  18   5 692.460 77.1539  14
   1  18   5 556.597 87.1536   6
  -1  18  -5 706.289 83.4878   6
  -1  18  -5 751.241 68.0932  13
  -1  18  -5 612.433 73.6027   8
   1  18   5 597.064 76.4209   8
   1  18   6 34.3188 55.8732  14
   1  18   6 134.846 63.7789   6
  -1  18  -6 24.6451 43.3484  13
   1  18   6 12.3512 57.7614   8
  -1  18  -6-46.4839 51.7759   8
   1  18   7 388.542 70.3749  14
   1  18   7 385.440 78.5309   6
  -1  18  -7 442.788 58.7668  13
   1  18   7 469.762 72.8802   8
  -1  18  -7 372.585 60.6211   8
   1  18   8-99.5330 67.1061  14
  -1  18  -8 40.0338 64.9618   6
  -1  18  -8 23.3460 46.5905  13
  -1  18  -8-25.6162 53.0392   8
   1  18   9 248.443 73.6610  14
  -1  18  -9 122.112 67.2920   6
  -1  18  -9 221.057 53.3951  13
  -1  18  -9 188.889 55.8304   8
   1  18  10 51.8271 72.8911  14
  -1  18 -10 53.2342 59.1841   6
  -1  18 -10 67.4420 50.7357  13
   1  18  10 28.8743 55.9126  11
  -1  18 -10 104.227 54.9000   8
   1  18  11 2150.22 155.734  14
  -1  18 -11 1866.37 139.004  13
  -1  18 -11 1770.33 149.852   6
   1  18  11 1832.96 144.608  11
   1  18  11 1782.28 146.902   8
  -1  18 -11 1751.14 137.979   8
   1  18  12-65.9005 75.1210  14
  -1  18 -12-71.9681 61.4600   6
  -1  18 -12 18.4644 53.4519   8
   1  18  12 48.9257 66.7345   8
  -1  18 -12 3.66485 50.4163  13
   1  18  12 58.4408 62.3630  11
   1  18  13 893.492 108.174  14
  -1  18 -13 975.123 89.6328   8
   1  18  13 852.501 103.592   8
   1  18  13 918.531 97.6681  11
  -1  18 -13 1110.64 91.7905  13
   1  18  14 11.0436 75.7584  14
  -1  18 -14-48.5894 49.9961   8
   1  18  14-4.82884 69.0112   8
  -1  18 -14 25.2453 50.6673  13
   1  18  14 170.635 64.4311  11
  -1  18 -15 1414.77 106.466  13
   1  18  15 1288.77 118.643   8
  -1  18 -15 1134.17 103.255   8
   1  18  15 1291.20 115.374  11
   1  18  16 83.9152 65.1413   8
  -1  18 -16 65.5501 46.4835   8
   1  18  16 13.0623 61.6553  11
  -1  18 -16 125.631 52.5372  13
  -1  18 -17 3172.52 198.004  13
  -1  18 -17 2539.83 192.490   8
   1  18  17 2948.72 204.286  11
   1  18  17 3033.39 205.759   8
   1  18  18 52.1208 66.7683  14
   1  18  18 214.935 59.2427   8
  -1  18 -18 123.077 39.1708   8
   1  18  18 133.004 57.4714  11
  -1  18 -18 32.7901 43.7476  13
  -1  18 -19 7.04260 38.9307  13
   1  18  19 6.28646 51.8529   8
   1  18  20-47.4040 51.1354  14
  -1  18 -20 3.77919 33.0357  13
   1  18  20-18.0844 45.0025   8
   1  18  21 88.5929 43.3068  14
   1  18  21 115.733 38.7163   8
  -1  18 -21 96.8814 26.8883  13
  -1  19  21 332.276 51.7221  14
  -1  19  21 349.874 41.1863   8
  -1  19  20 403.529 62.9197  14
  -1  19  20 491.002 55.6015   8
  -1  19  19 404.418 68.7995  14
  -1  19  19 451.514 59.8655   8
   1  19 -19 340.144 40.8760  13
  -1  19  19 465.325 63.1736  11
  -1  19  18 79.9180 65.8277  14
  -1  19  18 146.640 57.5017   8
   1  19 -18 141.014 35.6162  13
  -1  19  18 147.431 55.6442  11
  -1  19  17 23.2600 70.0044  14
  -1  19  17 115.746 58.7626   8
   1  19 -17 43.2843 36.4902  13
  -1  19  17 15.7699 56.8533  11
  -1  19  16 1029.82 115.299  14
   1  19 -16 1204.37 93.3664  13
  -1  19  16 1415.35 114.926   8
  -1  19  16 1160.76 109.963  11
  -1  19  15 41.9139 75.6930  14
  -1  19  15 112.684 67.2903   8
   1  19 -15 56.8203 42.4520  13
  -1  19  15 113.842 63.3119  11
  -1  19  14 277.509 72.5407   8
   1  19 -14 342.501 49.1390   8
  -1  19  14 200.571 67.5466  11
   1  19 -14 220.059 47.9756  13
   1  19 -13 483.740 60.5305   8
   1  19 -13 465.917 58.4968  13
  -1  19  13 347.607 74.1968  11
  -1  19  12 340.196 88.0670  14
  -1  19  12 441.504 76.4887   8
   1  19 -12 394.456 57.9367   8
  -1  19  11 830.907 102.703  14
   1  19 -11 807.151 90.6457   6
   1  19 -11 870.740 80.5217   8
  -1  19  11 783.229 97.2468   8
  -1  19  10 62.2875 67.5316  14
   1  19 -10 57.1068 55.0681   6
  -1  19  10 114.602 70.9910   8
   1  19 -10-3.28236 46.4897   8
  -1  19   9-15.1271 67.1097  14
   1  19  -9 114.008 59.1538   6
  -1  19   9 46.8373 69.2851   8
   1  19  -9 93.3005 48.3489   8
  -1  19   8 34.0529 65.4042  14
  -1  19   8-43.9758 64.0597   6
   1  19  -8 11.3355 58.0907   6
   1  19  -8 33.5574 48.2720   8
  -1  19   8 41.1525 63.1754   8
  -1  19   7 75.0576 68.8434  14
   1  19  -7 84.5279 59.6454   6
  -1  19   7 105.482 66.9545   6
   1  19  -7 168.816 48.5308   8
  -1  19   7 204.626 60.7335   8
  -1  19   6 518.886 78.9123  14
  -1  19   6 540.851 83.7700   6
   1  19  -6 618.844 83.5906   6
   1  19  -6 474.774 64.2749   8
  -1  19   6 535.709 78.7788   8
  -1  19   5 1914.69 155.943  14
  -1  19   5 2014.69 164.109   6
   1  19  -5 2027.04 161.299   6
   1  19  -5 2114.88 148.978   8
  -1  19   4 149.050 59.6129  14
  -1  19   4 284.065 69.0445   6
   1  19  -4 150.704 51.3898   8
  -1  19   3 3.95829 51.7555  14
  -1  19   3 50.9421 62.1722   6
   1  19  -3 179.450 54.0728   8
  -1  19   2 1656.34 140.023  14
  -1  19   2 1691.40 151.991   6
  -1  19   2 2108.16 145.095   8
   1  19  -2 1958.14 139.439   8
  -1  19   1 2035.62 161.266  14
   1  19  -1 2170.36 170.932   6
  -1  19   1 2453.10 174.714   6
   1  19  -1 2196.87 161.017   8
  -1  19   1 2278.54 163.084   8
  -1  19   0 1564.81 122.500  14
   1  19   0 1424.15 131.681   6
  -1  19   0 1485.92 132.654   6
  -1  19   0 1573.41 125.823   8
   1  19   0 1700.03 123.929   8
   1  19   1 200.070 52.6252  14
  -1  19  -1 172.445 53.0670  14
  -1  19  -1 322.167 68.0346   6
   1  19   1 225.872 66.5160   6
  -1  19  -1 344.202 59.6766   8
   1  19   1 242.557 54.3567   8
  -1  19  -2 277.969 56.0882  14
   1  19   2 345.609 60.8633  14
   1  19   2 502.358 79.1399   6
  -1  19  -2 345.494 66.9745   6
   1  19   2 475.341 67.8342   8
  -1  19  -2 435.406 62.2291   8
   1  19   3 26.7968 52.7506  14
  -1  19  -3 31.6888 44.8214  14
   1  19   3 41.5117 60.1647   6
  -1  19  -3-5.54239 63.0932   6
  -1  19  -3-3.71663 56.2843   8
   1  19   3 19.4087 56.2703   8
   1  19   4 502.704 68.9490  14
   1  19   4 445.549 82.8573   6
  -1  19  -4 480.938 77.5659   6
  -1  19  -4 394.529 62.9069   8
   1  19   4 537.195 69.5750   8
   1  19   5 156.389 57.6839  14
   1  19   5 193.821 70.9098   6
  -1  19  -5 192.812 65.8867   6
  -1  19  -5 60.1040 43.0844  13
   1  19   5 207.012 65.8676   8
  -1  19  -5 212.892 53.0200   8
   1  19   6 159.784 62.2628  14
   1  19   6 6.42833 65.7205   6
  -1  19  -6 6.25026 42.5218  13
   1  19   6-21.4013 59.1431   8
  -1  19  -6-3.75234 49.1008   8
   1  19   7-23.1913 61.9213  14
   1  19   7-13.1371 63.4731   6
  -1  19  -7 61.5040 46.2944  13
   1  19   7 61.8602 63.5771   8
  -1  19  -7 45.2203 55.4044   8
   1  19   8 474.859 77.3956  14
  -1  19  -8 392.336 76.9411   6
  -1  19  -8 534.666 61.7272  13
  -1  19  -8 320.985 63.2235   8
   1  19   9-15.0593 67.8811  14
  -1  19  -9 48.1301 57.1079   6
   1  19   9-7.64368 53.9682  11
  -1  19  -9 27.4492 48.0619  13
  -1  19  -9-7.56815 51.3961   8
   1  19  10-41.4974 72.1207  14
  -1  19 -10 12.0996 62.0699   6
  -1  19 -10 111.993 48.9771  13
   1  19  10 48.3217 53.0063  11
  -1  19 -10 52.6283 51.8730   8
   1  19  11 154.229 73.2508  14
  -1  19 -11 6.05248 55.1362   6
  -1  19 -11 89.1580 55.2405   8
   1  19  11 96.2206 57.3404  11
  -1  19 -11 7.08547 48.5960  13
   1  19  12 5.37705 76.2684  14
  -1  19 -12 68.9729 52.6689   8
   1  19  12 101.171 72.7282   8
   1  19  12 8.57813 57.7965  11
  -1  19 -12 24.7822 50.0508  13
   1  19  13 160.958 77.0878  14
  -1  19 -13 115.287 51.6905   8
   1  19  13 85.7012 67.6871   8
  -1  19 -13 20.9431 50.2439  13
   1  19  13 268.232 64.0382  11
   1  19  14 132.017 74.3996  14
  -1  19 -14 217.574 52.3865   8
  -1  19 -14 162.358 53.4333  13
   1  19  14 226.883 66.1410  11
   1  19  15 329.943 79.4247  14
   1  19  15 282.268 69.5972   8
  -1  19 -15 203.731 52.8177   8
   1  19  15 372.266 67.8034  11
  -1  19 -15 414.470 58.1778  13
   1  19  16 797.090 86.6508   8
  -1  19 -16 677.228 71.7492   8
   1  19  16 671.495 83.3940  11
  -1  19 -16 901.089 75.5910  13
   1  19  17 3.72669 55.5345   8
  -1  19 -17-59.5599 39.5263   8
   1  19  17-14.3263 55.0774  11
  -1  19 -17-29.5581 41.5763  13
  -1  19 -18 1548.76 105.690  13
   1  19  18 1630.76 116.367   8
   1  19  19 16.5884 53.4780  14
   1  19  19-11.0522 47.9768   8
  -1  19 -19 45.9188 33.4157  13
   1  19  20 174.488 50.0838  14
  -1  19 -20 92.9503 28.5247  13
   1  19  20 151.688 40.5527   8
   1  19  21 446.354 44.9961   8
  -1  20  21 59.0901 35.2196  14
  -1  20  20 5046.31 337.188  14
  -1  20  20 5336.89 333.845   8
  -1  20  19 48.0335 53.0590  14
  -1  20  19-27.5970 41.4889   8
  -1  20  19-10.5445 44.9333  11
  -1  20  18 1214.16 117.585  14
  -1  20  18 1567.11 113.282  11
  -1  20  18 1438.95 112.027   8
  -1  20  17 105.501 67.3713  14
  -1  20  17 98.0868 55.6879   8
  -1  20  17 27.7590 53.0274  11
  -1  20  16 1680.87 144.843  14
  -1  20  16 1842.57 139.638  11
  -1  20  16 1900.15 142.487   8
  -1  20  15 33.9005 60.8815   8
  -1  20  15 11.9979 58.4167  11
  -1  20  14 9506.98 620.421   8
  -1  20  14 9737.16 618.681  11
  -1  20  13 9.30906 64.1737   8
   1  20 -13 55.6588 39.6942   8
  -1  20  13 37.7923 57.9060  11
  -1  20  12 3475.63 235.178  14
   1  20 -12 3003.75 217.823   8
  -1  20  12 3547.21 233.333   8
  -1  20  11-10.4951 71.1736  14
  -1  20  11 4.79562 64.4775   8
   1  20 -11 34.6981 45.3208   8
  -1  20  10 12852.2 789.952  14
   1  20 -10 11886.4 789.913   6
   1  20 -10 11945.6 778.608   8
  -1  20  10 12774.4 788.240   8
  -1  20   9 55.7222 73.2293  14
   1  20  -9-29.2672 59.2204   6
   1  20  -9-3.36144 47.2108   8
  -1  20   9 42.6274 70.4493   8
  -1  20   8 11042.0 647.569  14
   1  20  -8 9788.18 648.183   6
   1  20  -8 9536.22 636.503   8
  -1  20   8 9958.72 643.991   8
  -1  20   7-76.5335 67.3679  14
   1  20  -7 64.3976 59.2369   6
  -1  20   7-6.43671 63.9301   6
   1  20  -7 62.4725 49.6029   8
  -1  20   7-4.58132 65.1274   8
  -1  20   6 3781.23 256.647  14
   1  20  -6 3340.30 257.958   6
  -1  20   6 4138.82 265.657   6
   1  20  -6 3594.41 247.543   8
  -1  20   5 80.4562 61.5454  14
  -1  20   5 137.639 71.2552   6
   1  20  -5 23.2740 58.1533   6
   1  20  -5-3.54534 49.7263   8
  -1  20   4 9568.17 627.351  14
  -1  20   4 10411.2 637.865   6
   1  20  -4 9594.93 623.801   8
  -1  20   3 37.0783 56.9418  14
  -1  20   3 84.3978 64.1824   6
   1  20  -3 54.2507 50.7772   8
  -1  20   2 15251.3 978.679  14
  -1  20   2 15245.7 987.808   6
  -1  20   2 15637.6 979.890   8
   1  20  -2 15674.0 977.673   8
  -1  20   1 22.8593 52.2088  14
  -1  20   1 88.0843 63.9137   6
   1  20  -1 187.671 66.5052   6
  -1  20   1 144.802 59.2999   8
   1  20  -1 111.457 57.2568   8
  -1  20   0 23595.0 1514.20  14
   1  20   0 23337.9 1524.01   6
  -1  20   0 23416.4 1523.91   6
  -1  20   0 25142.4 1516.79   8
   1  20   0 24798.6 1515.72   8
   1  20   1 153.203 54.9828  14
  -1  20  -1 257.914 55.4439  14
  -1  20  -1 192.319 66.8418   6
   1  20   1 168.239 65.4356   6
  -1  20  -1 201.058 64.1314   8
   1  20   1-3.86971 52.0826   8
  -1  20  -2 10961.3 740.993  14
   1  20   2 12082.8 744.127  14
  -1  20  -2 11397.3 753.600   6
   1  20   2 11698.6 754.680   6
   1  20   2 11787.8 744.856   8
  -1  20  -2 12329.1 745.595   8
  -1  20  -3 164.162 51.0622  14
   1  20   3 181.123 58.4833  14
  -1  20  -3 287.138 71.1081   6
   1  20   3 313.340 76.4008   6
  -1  20  -3 230.106 63.0544   8
   1  20   3 313.063 67.7124   8
   1  20   4 1949.07 146.440  14
  -1  20  -4 1747.25 151.871   6
   1  20   4 2003.00 158.134   6
   1  20   4 1881.67 147.695   8
  -1  20  -4 1941.85 143.841   8
   1  20   5-30.2809 57.9810  14
   1  20   5 26.1591 73.0417   6
  -1  20  -5-23.8718 61.1587   6
  -1  20  -5 19.4257 50.7438   8
   1  20   5 12.8692 58.6791   8
  -1  20  -6 9894.90 632.840  13
   1  20   6 10193.9 640.815  14
   1  20   6 9865.83 650.004   6
  -1  20  -6 10134.0 637.564   8
   1  20   6 9686.04 639.252   8
   1  20   7 253.393 68.3751  14
  -1  20  -7 328.515 55.2901  13
  -1  20  -7 348.561 63.7288   8
   1  20   7 279.672 75.3090   8
   1  20   8 3887.29 275.797  14
  -1  20  -8 4421.78 267.468  13
  -1  20  -8 3764.28 278.830   6
   1  20   8 3772.94 272.790   8
  -1  20  -8 3944.98 270.062   8
   1  20   9-20.0579 63.7307  14
  -1  20  -9-30.6035 61.2749   6
  -1  20  -9 3.80557 55.2231   8
   1  20   9-7.32869 48.8227  11
  -1  20  -9 43.3338 45.3369  13
  -1  20 -10 2936.24 200.111  13
   1  20  10 2995.78 213.144  14
  -1  20 -10 2697.10 201.137   8
   1  20  10 3028.31 203.850  11
   1  20  11-31.1081 67.5074  14
  -1  20 -11-62.0708 52.4469   8
  -1  20 -11 37.0227 47.5907  13
   1  20  11 3.93336 55.0949  11
   1  20  12 10412.0 652.473  14
  -1  20 -12 10394.4 642.247  13
  -1  20 -12 9734.58 642.195   8
   1  20  12 10080.4 649.047   8
   1  20  12 9865.81 644.779  11
   1  20  13 20.4519 70.3450  14
   1  20  13-40.9432 63.2049   8
  -1  20 -13-13.2886 47.9126   8
  -1  20 -13-48.3759 45.7923  13
   1  20  13 27.7302 55.6454  11
  -1  20 -14 9412.93 584.227  13
   1  20  14 9424.46 594.629  14
  -1  20 -14 8569.91 583.017   8
   1  20  14 9147.33 591.028   8
   1  20  14 9489.50 588.812  11
   1  20  15-70.4244 74.0782  14
   1  20  15 110.517 62.4037   8
  -1  20 -15-11.0502 42.7873   8
  -1  20 -15 14.2910 45.0490  13
   1  20  15-43.9232 55.1591  11
  -1  20 -16 3774.32 242.599  13
   1  20  16 4058.43 255.667  14
  -1  20 -16 3207.53 239.417   8
   1  20  16 3859.22 250.652   8
   1  20  16 3882.07 248.362  11
   1  20  17 10.0304 53.0393   8
  -1  20 -17 1.90030 32.4563   8
  -1  20 -17 20.2984 37.3390  13
   1  20  17 12.0969 47.1042  11
  -1  20 -18 2808.73 187.390  13
   1  20  18 2912.08 194.954   8
   1  20  19 4.72222 39.4265   8
  -1  20 -19 6.80532 25.4360  13
   1  20  20 3523.34 228.688   8
  -1  21  20 30.7327 37.0560  14
  -1  21  20 125.045 29.5605   8
  -1  21  19 121.401 46.8666  14
  -1  21  19 39.7925 37.8750   8
  -1  21  18 263.689 59.2167  14
  -1  21  18 292.492 51.5303   8
  -1  21  18 260.650 49.5739  11
  -1  21  17 492.283 75.9385  14
  -1  21  17 586.075 68.4305   8
  -1  21  17 596.527 67.9691  11
  -1  21  16 194.933 59.2598   8
  -1  21  16 137.701 54.5878  11
  -1  21  15 27.3392 57.6031   8
  -1  21  15-3.54388 52.4605  11
  -1  21  14 193.141 62.9008   8
  -1  21  14 212.560 58.6841  11
  -1  21  13 652.667 88.1598  14
   1  21 -13 455.390 59.0184   8
  -1  21  13 636.395 83.5750   8
  -1  21  13 600.057 73.5391  11
  -1  21  12 1146.80 114.397  14
  -1  21  12 1075.14 103.462   8
   1  21 -12 946.818 84.6780   8
  -1  21  12 960.562 94.7572  11
  -1  21  11 233.766 76.7740  14
  -1  21  11 271.043 71.6145   8
   1  21 -11 187.349 48.4454   8
  -1  21  10 30.4615 68.9308  14
  -1  21  10 75.5272 70.0358   8
   1  21 -10 54.2048 46.0945   8
  -1  21   9 1528.19 132.180  14
   1  21  -9 1471.01 116.677   8
  -1  21   9 1488.38 128.162   8
  -1  21   8 231.510 70.6312  14
   1  21  -8 149.115 64.2968   6
  -1  21   8 281.888 74.9068   8
   1  21  -8 174.562 51.8357   8
  -1  21   7 9.60901 67.8455  14
  -1  21   7-46.0884 71.3079   6
   1  21  -7 83.9691 59.8907   6
  -1  21   7 18.5736 63.8840   8
   1  21  -7 3.50442 48.3529   8
  -1  21   6 210.281 71.3206  14
   1  21  -6 229.142 66.5658   6
  -1  21   6 262.297 75.2627   6
   1  21  -6 196.476 55.1030   8
  -1  21   5-31.7542 59.2525  14
   1  21  -5 6.05486 62.3672   6
  -1  21   5 32.5125 67.8136   6
   1  21  -5-29.0439 49.4532   8
  -1  21   4 219.630 64.4449  14
  -1  21   4 277.226 75.6929   6
   1  21  -4 250.545 57.4689   8
  -1  21   3 622.365 81.8007  14
  -1  21   3 633.880 89.6457   6
  -1  21   3 636.532 85.2772   8
   1  21  -3 721.353 75.4723   8
  -1  21   2 97.5717 58.0799  14
  -1  21   2 162.467 71.1675   6
  -1  21   2 131.919 63.5358   8
   1  21  -2 151.723 55.3205   8
  -1  21   1 23.4617 54.5759  14
   1  21  -1 61.6473 65.3148   6
  -1  21   1 105.105 71.1698   6
  -1  21   1 33.5188 60.8170   8
   1  21  -1 69.4226 54.5641   8
  -1  21   0 82.6345 52.3534  14
  -1  21   0 61.5041 69.2096   6
   1  21   0 31.1433 59.7330   6
  -1  21   0 37.2127 61.8822   8
   1  21   0 43.2738 58.2523   8
  -1  21  -1 1701.56 138.056  14
   1  21   1 1718.95 152.477   6
  -1  21  -1 1800.20 153.529   6
   1  21   1 1903.29 142.925   8
  -1  21  -1 2004.53 143.699   8
  -1  21  -2 463.146 64.3256  14
   1  21   2 413.518 66.5116  14
  -1  21  -2 484.423 82.8954   6
   1  21   2 463.192 79.9255   6
  -1  21  -2 426.942 71.4031   8
   1  21   2 364.970 67.3567   8
   1  21   3 2568.38 190.285  14
  -1  21  -3 2851.42 202.917   6
   1  21   3 2647.91 203.770   6
   1  21   3 2492.73 190.395   8
  -1  21  -3 2758.40 192.292   8
   1  21   4 913.028 95.9554  14
  -1  21  -4 923.451 102.657   6
   1  21   4 1055.43 111.805   6
  -1  21  -4 850.629 92.6422   8
   1  21   4 1088.88 96.6287   8
   1  21   5 852.283 91.4280  14
   1  21   5 870.021 105.737   6
  -1  21  -5 865.139 97.5205   6
   1  21   5 926.267 96.1863   8
  -1  21  -5 932.504 89.9208   8
   1  21   6 1207.56 122.710  14
   1  21   6 1691.44 142.864   6
  -1  21  -6 1601.24 123.655   8
   1  21   6 1545.40 128.746   8
   1  21   7 471.156 78.7265  14
   1  21   7 394.589 74.3760   8
  -1  21  -7 523.810 69.5553   8
   1  21   8 57.5695 63.9889  14
  -1  21  -8 86.5955 62.4202   6
  -1  21  -8 11.5631 52.1702   8
   1  21   8 137.859 62.5788   8
  -1  21  -8 89.9888 44.8068  13
   1  21   9 181.295 70.1217  14
  -1  21  -9 226.186 58.1247   8
  -1  21  -9 228.965 52.8010  13
   1  21  10 123.675 68.0273  14
  -1  21 -10 43.9467 52.5547   8
  -1  21 -10 21.9448 44.6068  13
   1  21  11 79.3218 69.1297  14
  -1  21 -11 42.2071 51.1986   8
   1  21  11 39.2966 51.9986  11
  -1  21 -11 52.5171 45.3308  13
   1  21  12-93.1767 69.4602  14
  -1  21 -12 26.6181 48.7509   8
   1  21  12 57.1116 50.8450  11
  -1  21 -12 77.9920 45.8301  13
   1  21  13 14.2770 69.1453  14
   1  21  13 42.7522 62.0379   8
  -1  21 -13-15.4277 46.1145   8
   1  21  13 20.9206 52.7906  11
  -1  21 -13-22.8749 42.0662  13
   1  21  14 235.514 68.7568  14
   1  21  14 113.038 60.3693   8
  -1  21 -14 195.380 48.3071   8
   1  21  14 106.619 51.7404  11
  -1  21 -14 141.180 45.1135  13
   1  21  15 1215.16 112.529  14
  -1  21 -15 1209.91 93.7640  13
  -1  21 -15 1101.62 92.8818   8
   1  21  15 1319.82 102.187  11
   1  21  15 1302.18 107.542   8
   1  21  16 311.563 66.8982  14
  -1  21 -16 254.355 42.6577   8
   1  21  16 430.286 63.7278   8
   1  21  16 336.757 53.7952  11
  -1  21 -16 275.056 43.4168  13
   1  21  17-37.3178 53.1255  14
   1  21  17 44.0349 50.5410   8
  -1  21 -17-1.71792 30.6215  13
   1  21  18 17.2250 48.1981  14
   1  21  18-4.92331 42.5708   8
  -1  21 -18 41.9328 23.1867  13
   1  21  19-11.6121 33.6846   8
   1  21  20 7.92858 23.5988   8
  -1  22  19 3173.09 213.683  14
  -1  22  19 3282.14 210.301   8
  -1  22  18-4.41134 39.1181   8
  -1  22  17 4196.25 281.622  11
  -1  22  17 4519.85 284.896   8
  -1  22  16 191.571 54.0529   8
  -1  22  16 121.723 46.5902  11
  -1  22  15 3187.91 214.614   8
  -1  22  15 2997.69 209.251  11
  -1  22  14 8.69687 64.7618  14
  -1  22  14-3.85724 58.8122   8
  -1  22  14 29.1396 47.7578  11
  -1  22  13 7743.05 508.336  14
  -1  22  13 7394.39 500.547  11
  -1  22  13 8412.87 506.867   8
  -1  22  12-14.2136 67.3459  14
   1  22 -12-15.2882 38.8037   8
  -1  22  12 25.9718 65.5381   8
  -1  22  12 45.3931 49.8953  11
  -1  22  11 12767.6 747.379  14
   1  22 -11 10807.0 733.643   8
  -1  22  11 12008.4 744.146   8
  -1  22  11 11714.6 738.151  11
  -1  22  10 68.1992 68.0835  14
  -1  22  10 18.2660 63.3031   8
   1  22 -10 33.2993 45.4633   8
  -1  22   9 7234.59 457.545  14
   1  22  -9 6725.70 446.614   8
  -1  22   9 7035.55 456.178   8
  -1  22   8 9.62919 64.5511  14
   1  22  -8 56.8648 47.2576   8
  -1  22   8-13.9279 60.7525   8
  -1  22   7 17899.9 1063.72  14
   1  22  -7 15987.1 1055.13   8
  -1  22   7 16795.8 1061.86   8
  -1  22   6-41.6685 62.3435  14
   1  22  -6-42.8992 57.4904   6
  -1  22   6-13.3112 64.6628   6
   1  22  -6 10.6812 51.8109   8
  -1  22   5 29857.9 1863.26  14
   1  22  -5 29934.4 1870.80   6
  -1  22   5 30849.6 1874.00   6
   1  22  -5 28790.9 1858.62   8
  -1  22   4 140.502 61.8576  14
  -1  22   4 85.9811 71.0289   6
   1  22  -4 122.718 57.5600   8
  -1  22   3 18099.6 1159.31  14
  -1  22   3 18814.3 1170.68   6
   1  22  -3 17957.5 1156.77   8
  -1  22   3 18820.0 1160.94   8
  -1  22   2 86.1650 56.1743  14
  -1  22   2 116.884 65.1178   6
  -1  22   2 74.0863 63.6718   8
   1  22  -2-3.86634 53.0984   8
  -1  22   1 24488.2 1574.89  14
  -1  22   1 25303.7 1586.96   6
   1  22  -1 24451.8 1585.82   6
   1  22  -1 24920.3 1575.26   8
  -1  22   1 26300.0 1577.87   8
  -1  22   0 41.6735 52.8121  14
  -1  22   0 6.39112 62.1143   6
   1  22   0 103.444 72.3916   6
   1  22   0 44.2118 55.7160   8
  -1  22   0-12.7214 60.7830   8
  -1  22  -1 20739.6 1384.50  14
  -1  22  -1 22626.9 1398.92   6
   1  22   1 22536.0 1399.42   6
  -1  22  -1 22523.5 1388.52   8
   1  22   1 22570.5 1388.35   8
   1  22   2 116.441 54.3551  14
  -1  22  -2 193.591 52.1210  14
  -1  22  -2 19.0085 61.9118   6
   1  22   2 99.8331 66.7722   6
   1  22   2 154.479 60.5959   8
  -1  22  -2 178.510 63.4512   8
   1  22   3 18042.7 1196.67  14
   1  22   3 20100.5 1211.98   6
  -1  22  -3 18203.0 1207.51   6
  -1  22  -3 19395.2 1198.76   8
   1  22   3 19622.0 1200.00   8
   1  22   4-8.23602 56.6392  14
  -1  22  -4 6.31987 62.8236   6
   1  22   4 95.0226 71.6971   6
   1  22   4 60.6763 58.6718   8
  -1  22  -4 85.3488 56.9933   8
   1  22   5 5362.04 353.011  14
  -1  22  -5 4971.70 359.155   6
   1  22   5 5352.50 366.406   6
   1  22   5 5481.14 354.147   8
  -1  22  -5 5337.69 351.281   8
   1  22   6 48.7268 60.8568  14
   1  22   6 6.85317 67.8775   6
  -1  22  -6-35.5614 54.4379   8
   1  22   6-48.9786 60.4762   8
   1  22   7 947.730 98.3014   8
  -1  22  -7 883.284 89.3361   8
   1  22   7 893.794 95.3002  14
  -1  22  -8-11.3358 54.9275   8
   1  22   8 58.4855 65.7177   8
   1  22   8 55.5569 63.2629  14
  -1  22  -9 18097.5 1179.96   8
   1  22   9 18927.6 1185.06   8
   1  22   9 19450.6 1186.51  14
   1  22  10 75.1529 68.1040  14
  -1  22 -10 59.5183 51.7378   8
  -1  22 -10 5.55865 38.9826  13
  -1  22 -11 10604.4 706.782   8
  -1  22 -11 11212.3 704.384  13
   1  22  11 11848.5 715.799  14
   1  22  12 95.0187 64.1183  14
  -1  22 -12 233.408 50.7148   8
  -1  22 -12 141.374 43.6815  13
   1  22  12 69.6274 49.0740  11
   1  22  13 6925.71 413.249  14
  -1  22 -13 6200.38 399.795  13
  -1  22 -13 5809.20 401.363   8
   1  22  13 6227.89 408.743   8
   1  22  13 6398.92 402.903  11
   1  22  14 109.402 61.9730  14
   1  22  14 69.5352 57.0602   8
  -1  22 -14 65.8797 39.5659   8
   1  22  14 2.70885 40.3796  11
  -1  22 -14 27.9999 33.4293  13
   1  22  15 9276.02 531.323  14
  -1  22 -15 8156.12 518.592  13
   1  22  15 9500.97 528.730   8
   1  22  16 23.5090 49.4897   8
   1  22  16-13.2471 53.9080  14
   1  22  17 2364.24 158.214  14
   1  22  17 2128.04 154.566   8
   1  22  18-41.5478 40.5530  14
   1  22  18 26.2623 36.6390   8
   1  22  19 3431.15 237.381  14
   1  22  19 3934.22 237.128   8
  -1  23  18 59.2052 32.6220   8
  -1  23  17 121.705 41.3712   8
  -1  23  16 330.144 60.8838  14
  -1  23  16 373.377 53.5410   8
  -1  23  16 318.183 45.4899  11
  -1  23  15 159.210 58.1535  14
  -1  23  15 136.900 52.4792   8
  -1  23  15 111.815 42.0729  11
  -1  23  14-50.3168 59.4989  14
  -1  23  14 69.2568 52.9350   8
  -1  23  14 37.0898 42.2282  11
  -1  23  13 372.367 75.0704  14
  -1  23  13 495.332 61.0902  11
  -1  23  12 78.1600 66.0469  14
  -1  23  12 100.084 59.4054   8
  -1  23  12 167.079 49.6122  11
  -1  23  11-49.1943 64.4159  14
  -1  23  11-41.9536 60.0408   8
   1  23 -11-2.51791 38.2788   8
  -1  23  11-24.4398 45.4049  11
  -1  23  10 566.407 84.7854  14
  -1  23  10 625.024 83.9599   8
   1  23 -10 553.652 62.3514   8
  -1  23  10 601.707 66.9315  11
  -1  23   9 110.391 65.3921  14
  -1  23   9 101.966 63.0539   8
   1  23  -9 114.025 45.0984   8
  -1  23   8 142.296 65.8926  14
   1  23  -8 19.0828 45.5238   8
  -1  23   8 184.381 69.0827   8
  -1  23   7 364.633 75.2660  14
   1  23  -7 543.761 64.0599   8
  -1  23   6 511.652 76.6493  14
   1  23  -6 429.568 62.6114   8
  -1  23   5 96.6782 60.4555  14
   1  23  -5 57.2844 50.8939   8
  -1  23   4 64.3048 58.8563  14
   1  23  -4 62.6027 51.0243   8
  -1  23   3 314.365 79.2555   6
   1  23  -3 200.124 54.1376   8
  -1  23   3 128.550 63.8912   8
  -1  23   2-8.05652 56.3471  14
  -1  23   2-19.8846 70.6317   6
  -1  23   2 35.0392 60.3403   8
   1  23  -2 23.1988 53.7144   8
  -1  23   1 23.2381 53.9723  14
   1  23  -1 91.2287 61.1445   6
  -1  23   1 197.440 74.4636   6
   1  23  -1 114.477 56.7843   8
  -1  23   1 30.2922 64.2600   8
  -1  23   0 11.1504 52.6981  14
  -1  23   0-13.0595 69.4219   6
   1  23   0-13.1850 70.4187   6
   1  23   0 80.5414 58.2950   8
  -1  23   0-8.53455 58.0446   8
  -1  23  -1-70.8163 51.8993  14
   1  23   1 46.6870 66.9471   6
  -1  23  -1 25.9681 60.3311   6
  -1  23  -1-21.0517 60.3187   8
   1  23   1 45.0580 55.7922   8
   1  23   2 440.110 65.9786  14
  -1  23  -2 348.659 81.4882   6
   1  23   2 531.293 80.3371   6
   1  23   2 558.478 76.4096   8
  -1  23  -2 523.096 74.8804   8
   1  23   3-29.6621 57.2276   8
  -1  23  -3-36.8421 59.1118   8
   1  23   3 7.57984 52.4425  14
   1  23   4-25.7341 55.1418   8
  -1  23  -4-72.5384 58.8522   8
   1  23   4 59.2984 54.3122  14
  -1  23  -5 55.3640 53.3528   8
   1  23   5 164.490 62.0437   8
   1  23   5 151.565 58.0723  14
  -1  23  -6 479.065 68.6422   8
   1  23   6 464.978 73.6797   8
   1  23   6 358.188 68.0915  14
  -1  23  -7 112.584 55.6394   8
   1  23   7 221.797 62.7820   8
   1  23   7 163.514 63.3157  14
   1  23   8 73.3383 62.6068   8
  -1  23  -8 68.7440 54.3283   8
   1  23   8 78.4467 61.3752  14
  -1  23  -9 321.318 58.5784   8
   1  23   9 383.075 72.8598   8
   1  23   9 270.976 70.4584  14
  -1  23 -10 580.059 67.3030   8
   1  23  10 457.676 76.2685  14
  -1  23 -11 393.115 56.4313   8
   1  23  11 227.999 68.4298  14
  -1  23 -12 43.9251 42.6826   8
   1  23  12 28.4340 59.3643  14
  -1  23 -13 99.0680 41.8803   8
   1  23  13 183.367 60.5852  14
   1  23  14 275.431 57.3013   8
  -1  23 -14 309.826 43.8611   8
   1  23  14 270.589 61.6228  14
  -1  23 -15 132.720 30.1916   8
   1  23  15 98.1419 49.0909   8
   1  23  15 53.7152 52.4464  14
   1  23  16 87.1457 45.3820   8
   1  23  16 16.4176 46.0642  14
   1  23  17 331.661 46.9287   8
   1  23  17 309.890 47.8194  14
   1  23  18 80.7397 30.7957  14
   1  23  18 151.255 31.5553   8
  -1  24  17-74.5492 33.3715   8
  -1  24  17 23.1137 38.5442  14
  -1  24  16 92.0496 39.5996   8
  -1  24  16 59.2672 43.9833  14
  -1  24  15-2.66219 44.9148   8
  -1  24  15-62.7396 51.2383  14
  -1  24  14 427.414 62.4004  14
  -1  24  14 408.901 57.6259   8
  -1  24  14 358.612 45.3799  11
  -1  24  13 110.500 55.5512   8
  -1  24  13 116.368 56.1372  14
  -1  24  12 275.090 62.0367   8
  -1  24  12 389.910 67.6417  14
   1  24 -11-19.3429 34.0372   8
  -1  24  11-49.9775 57.3038   8
  -1  24  11-88.9203 59.2939  14
  -1  24  10 374.536 70.5720   8
   1  24 -10 456.708 53.2233   8
  -1  24  10 436.546 71.0548  14
  -1  24   9 83.1456 61.7413   8
   1  24  -9 57.0006 41.4806   8
  -1  24   9 63.6644 60.9367  14
   1  24  -8 390.374 56.0371   8
  -1  24   8 468.743 72.8424   8
  -1  24   8 316.260 68.8460  14
   1  24  -7 78.1181 46.3311   8
  -1  24   7 21.3263 61.2073  14
   1  24  -6 69.0611 48.6598   8
  -1  24   6 55.0611 59.0504  14
   1  24  -5-24.0092 49.3293   8
  -1  24   5 50.0285 57.2724  14
  -1  24   4 8323.19 499.338   8
   1  24  -4 7192.48 491.765   8
  -1  24   4 7647.71 495.549  14
  -1  24   3-39.1171 62.7570   8
   1  24  -3 22.0059 51.0992   8
  -1  24   3-35.6546 57.3494  14
  -1  24   2 744.922 85.3116   8
  -1  24   2 751.429 76.3967  14
   1  24  -1 123.396 54.6543   8
  -1  24   1-25.5435 60.1673   8
  -1  24   1 29.4860 53.7481  14
   1  24   0 98.3603 55.6907   8
  -1  24   0 226.899 64.2794   8
  -1  24   0 77.4660 49.9541  14
  -1  24  -1 37.2533 58.8558   8
   1  24   1-48.0537 56.7903   8
  -1  24  -1-46.7559 49.0356  14
   1  24   2 366.174 64.6241   8
  -1  24  -2 492.383 69.8829   8
   1  24   3-37.1047 58.4161   8
  -1  24  -3-103.764 59.8340   8
   1  24   3 17.6434 50.8688  14
  -1  24  -4 62.4039 53.3449   8
   1  24   4 49.7366 56.2749   8
   1  24   4 22.0859 51.8384  14
  -1  24  -5 22.7973 54.0896   8
   1  24   5-4.15954 55.1809   8
   1  24   5-64.6734 53.6565  14
   1  24   6 584.430 75.2761   8
  -1  24  -6 519.161 68.9722   8
   1  24   6 518.283 71.4539  14
  -1  24  -7 60.1498 49.7607   8
   1  24   7-49.3641 56.9892   8
   1  24   7-43.5115 59.3304  14
  -1  24  -8 87.6723 48.9765   8
   1  24   8 92.9770 57.8074   8
   1  24   8 47.7056 56.2598  14
  -1  24  -9 31.7309 46.8913   8
   1  24   9-3.94390 58.6204   8
   1  24   9 59.0381 56.1237  14
  -1  24 -10 1046.95 90.1872   8
   1  24  10 1090.14 100.383   8
   1  24  10 1183.93 100.585  14
  -1  24 -11 13.3480 43.0906   8
   1  24  11-89.2661 58.6468  14
  -1  24 -12 691.391 68.2629   8
   1  24  12 929.917 82.8507  14
  -1  24 -13 13.8640 33.4011   8
   1  24  13-84.5678 52.0400  14
   1  24  14 16.7271 46.6837   8
  -1  24 -14-3.04667 27.4478   8
   1  24  14 2.92652 47.1055  14
   1  24  15 75.1777 41.4749   8
   1  24  15-5.09444 43.9921  14
   1  24  16 98.9127 38.1338   8
   1  24  16 126.311 38.6601  14
   1  24  17 63.1347 29.9144  14
   1  24  17 69.9831 30.4302   8
  -1  25  16 256.853 37.6783   8
  -1  25  16 188.812 40.3208  14
  -1  25  15 364.000 47.6504   8
  -1  25  15 257.234 49.1680  14
  -1  25  14 94.7828 44.7324   8
  -1  25  14 85.3280 47.8454  14
  -1  25  13-8.68797 47.6193   8
  -1  25  13-21.4653 51.2596  14
  -1  25  12 369.665 60.3520   8
  -1  25  12 396.268 64.6959  14
  -1  25  11-30.9050 53.7554   8
  -1  25  11-99.0475 57.4943  14
  -1  25  10 546.398 71.4369   8
   1  25 -10 384.204 47.5063   8
  -1  25  10 456.907 70.1631  14
  -1  25   9 353.954 65.6410   8
   1  25  -9 317.931 45.1740   8
   1  25  -8 67.8896 41.0538   8
  -1  25   8 104.193 58.8375  14
   1  25  -7 28.3210 41.4169   8
  -1  25   7-11.6418 56.3895  14
   1  25  -6 535.274 62.3193   8
  -1  25   6 479.431 71.9719  14
   1  25  -5 1977.24 142.080   8
  -1  25   5 1867.35 147.496  14
   1  25  -4 366.629 59.2144   8
  -1  25   4 379.059 72.3964   8
  -1  25   4 306.832 62.6435  14
   1  25  -3 668.349 73.1350   8
  -1  25   3 734.216 82.1321   8
  -1  25   3 557.253 74.5313  14
   1  25  -2 178.652 56.5539   8
  -1  25   2 210.614 63.7083   8
  -1  25   2 154.679 54.4206  14
  -1  25   1 1075.29 96.3715   8
   1  25  -1 964.697 92.1814   8
  -1  25   1 888.770 87.2592  14
  -1  25   0-40.3466 58.1351   8
   1  25   0 14.9921 51.9609   8
  -1  25   0 92.6314 46.4527  14
  -1  25  -1-63.4882 59.2473   8
   1  25   1 19.0793 53.5351   8
  -1  25  -2 147.807 60.3592   8
   1  25   2 178.025 59.4633   8
  -1  25  -3 75.8872 56.8594   8
   1  25   3 58.3728 54.6632   8
  -1  25  -4 276.360 60.5121   8
   1  25   4 277.169 64.4011   8
   1  25   4 193.023 52.5066  14
   1  25   5 54.5189 56.0272   8
  -1  25  -5 32.0135 51.0085   8
   1  25   5 118.326 51.3069  14
  -1  25  -6-3.40986 50.3136   8
   1  25   6 11.5592 55.3662   8
   1  25   6 72.5347 52.9839  14
   1  25   7 303.263 61.8166   8
  -1  25  -7 307.626 55.4710   8
   1  25   7 202.221 58.1353  14
  -1  25  -8 100.448 48.5112   8
   1  25   8 199.236 58.4563   8
   1  25   8 170.354 55.4615  14
   1  25   9-121.097 59.2938   8
  -1  25  -9-33.7885 43.9307   8
   1  25   9-75.2107 53.1925  14
  -1  25 -10 43.3985 40.2254   8
   1  25  10-13.5592 52.8178   8
   1  25  10 36.3799 50.6198  14
  -1  25 -11 341.490 47.9663   8
   1  25  11 400.324 60.9763  14
  -1  25 -12 175.957 37.8107   8
   1  25  12 119.109 50.3224  14
  -1  25 -13 72.8911 27.8454   8
   1  25  13-20.9389 44.4610  14
   1  25  14 252.717 45.9782  14
   1  25  15 624.970 60.5441  14
   1  25  15 791.494 63.1884   8
   1  25  16 13.5638 28.3030   8
  -1  26  15 3269.62 235.752  14
  -1  26  15 4136.21 237.479   8
  -1  26  14 43.3024 37.0657   8
  -1  26  14 124.436 40.0265  14
  -1  26  13 5119.76 332.092  14
  -1  26  13 5151.55 332.003   8
  -1  26  12 27.1540 47.9793   8
  -1  26  12 24.5409 46.2062  14
  -1  26  11 7180.61 479.759  14
  -1  26  11 7824.74 480.869   8
  -1  26  10 28.7765 50.9571   8
  -1  26  10 21.8963 50.0097  14
   1  26  -9 9324.50 630.874   8
  -1  26   9 11611.4 640.810  14
   1  26  -8 11.0165 35.8296   8
  -1  26   8-40.1236 51.7889  14
   1  26  -7 3551.25 245.284   8
  -1  26   7 4039.80 252.618  14
   1  26  -6-42.7379 41.5127   8
  -1  26   6-16.9551 49.5593  14
   1  26  -5 6060.84 395.853   8
  -1  26   5 6578.86 403.098   8
  -1  26   5 5910.13 398.569  14
   1  26  -4 48.3327 45.7622   8
  -1  26   4 26.9668 55.0851   8
  -1  26   4 89.0758 50.1288  14
   1  26  -3 9310.96 591.441   8
  -1  26   3 10132.8 596.774   8
  -1  26   3 8644.54 590.923  14
  -1  26   2 96.1295 56.3154   8
   1  26  -2 6.55076 47.6797   8
  -1  26   2 3.08062 45.0171  14
  -1  26   1 7848.28 471.976   8
   1  26  -1 7540.39 468.873   8
  -1  26   1 6693.47 464.538  14
   1  26   0 245.610 57.8883   8
  -1  26   0 308.943 63.6977   8
   1  26   1 12253.7 792.774   8
  -1  26  -1 12782.6 794.536   8
  -1  26  -2 180.451 57.6586   8
   1  26   2 177.863 55.5424   8
   1  26   3 5219.53 341.954   8
  -1  26  -3 5175.94 341.562   8
  -1  26  -4 67.6152 51.1232   8
   1  26   4 42.8422 52.3777   8
   1  26   5 3955.17 249.959   8
  -1  26  -5 3692.89 246.705   8
   1  26   5 3470.56 243.632  14
  -1  26  -6 140.970 50.9208   8
   1  26   6 93.9260 54.5621   8
   1  26   6 118.874 46.4848  14
   1  26   7 5378.91 325.805   8
  -1  26  -7 4914.21 321.217   8
   1  26   7 4609.49 320.691  14
   1  26   8 58.8927 50.7380   8
  -1  26  -8 50.3564 42.4939   8
   1  26   8 60.4813 47.2892  14
   1  26   9 3578.26 245.500  14
  -1  26  -9 3734.59 243.558   8
   1  26   9 3823.91 248.603   8
   1  26  10 41.0526 48.0745   8
  -1  26 -10 2.10422 35.9779   8
   1  26  10-82.5093 43.8105  14
   1  26  11 5730.06 358.131  14
  -1  26 -11 5109.16 353.097   8
   1  26  11 6223.12 360.662   8
   1  26  12 37.7338 39.5599  14
  -1  26 -12 46.8397 25.7203   8
   1  26  13 5641.12 360.055  14
   1  26  14 21.3698 28.8134  14
  -1  27  14 12.1164 27.1200   8
  -1  27  13 50.5180 32.4964  14
  -1  27  13 17.0073 34.3651   8
  -1  27  12 119.232 38.4639  14
  -1  27  12 99.3568 41.1619   8
  -1  27  11 99.2560 40.9562  14
  -1  27  11 109.223 46.0511   8
  -1  27  10 7.50464 43.5451  14
  -1  27  10 108.735 46.4998   8
  -1  27   9 18.5728 43.1158  14
  -1  27   8 495.349 56.8395  14
   1  27  -8 304.380 40.4370   8
  -1  27   7 16.8496 44.9768  14
   1  27  -7 11.9319 33.2797   8
  -1  27   6 194.886 51.4613  14
  -1  27   6 389.113 61.4996   8
   1  27  -6 296.781 44.3954   8
  -1  27   5-14.0199 44.3209  14
   1  27  -5 41.4766 38.4086   8
  -1  27   5 61.3180 51.7831   8
  -1  27   4 49.4618 44.3647  14
  -1  27   4-34.5435 51.4792   8
   1  27  -4 60.2525 41.0257   8
  -1  27   3 21.2461 41.0272  14
  -1  27   3 163.615 57.8560   8
   1  27  -3 47.0658 43.0891   8
  -1  27   2 571.238 70.1154   8
   1  27  -2 518.254 62.8162   8
   1  27  -1 42.0611 48.1138   8
  -1  27   1 62.1449 52.3683   8
   1 -27   0 340.671 41.1672   7
  -1  27   0 299.437 59.5427   8
   1  27   0 298.734 55.5186   8
   1  27   1 216.353 51.5960   8
  -1  27  -1 70.0290 51.0259   8
   1  27   2 212.252 52.1810   8
  -1  27  -2 129.779 51.5728   8
   1  27   3 174.307 52.3399   8
  -1  27  -3 65.6752 48.4866   8
  -1  27  -4 188.611 51.7406   8
   1  27   4 186.001 51.5468   8
  -1  27  -5 62.3894 45.6330   8
   1  27   5-6.21793 47.2124   8
  -1  27  -6 106.040 43.3684   8
   1  27   6 161.101 51.4267   8
  -1  27  -7 43.9046 40.2754   8
   1  27   7 58.6544 46.5241   8
   1  27   7 75.4113 37.1542  14
  -1  27  -8 217.450 42.2165   8
   1  27   8 240.922 51.4617   8
   1  27   8 199.699 41.8607  14
  -1  27  -9 176.241 35.9877   8
   1  27   9 205.479 45.9109   8
   1  27   9 82.7884 36.9803  14
  -1  27 -10 129.628 31.2014   8
   1  27  10 131.409 43.2865   8
   1  27  10 158.233 37.8223  14
   1  27  11 30.7667 37.7484   8
   1  27  11 47.3222 31.8970  14
   1  27  12 57.7297 34.9138   8
  -1  28  13 35.1238 23.9207   8
  -1  28  12 2817.77 184.647   8
  -1  28  11 44.4676 28.4306  14
  -1  28  11 9.75737 34.3375   8
  -1  28  10 2418.59 160.953  14
  -1  28   9 31.0264 34.2692  14
  -1  28   8 4030.71 261.655  14
  -1  28   7 61.8439 37.3714  14
  -1  28   6 8547.65 546.996  14
   1  28  -6 7983.74 544.189   8
  -1  28   5-40.6254 36.8352  14
   1  28  -5-60.3991 33.6482   8
  -1  28   5-35.2002 47.2627   8
  -1  28   4 6905.06 401.999   8
   1  28  -4 5790.36 394.965   8
  -1  28   3 84.7295 49.4293   8
   1  28  -3 82.8903 39.4448   8
  -1  28   2 7239.87 440.737   8
   1  28  -2 6546.48 436.196   8
   1  28  -1-55.9226 42.2717   8
  -1  28   1-93.3499 49.9968   8
  -1  28   0 10022.0 622.988   8
   1  28   0 9606.66 620.570   8
   1  28   1 16.0471 42.7856   8
  -1  28  -1 57.9298 46.1840   8
   1 -28   1 30.6909 27.6780   7
   1  28   2 7838.22 497.502   8
  -1  28  -2 7632.91 497.728   8
   1 -28   2 7861.98 491.801   7
   1  28   3 10.8196 42.8280   8
  -1  28  -3 61.6174 43.0017   8
  -1  28  -4 3476.31 238.915   8
   1  28   4 3785.72 240.729   8
  -1  28  -5-2.36800 38.8550   8
   1  28   5-10.4861 42.1978   8
  -1  28  -6 3247.03 218.722   8
   1  28   6 3433.68 221.633   8
   1  28   7 24.2725 41.6373   8
  -1  28  -7 50.5032 33.5048   8
  -1  28  -8 2632.88 184.415   8
   1  28   8 3151.40 190.106   8
   1  28   9-33.7610 35.9874   8
  -1  28  -9 46.7284 25.8018   8
   1  28  10 4297.06 276.949   8
   1  28  11 57.7108 30.5953   8
   1  28  12 2376.15 155.296   8
  -1  29   7 92.6352 41.0487   8
  -1  29   6 41.8490 41.6959   8
  -1  29   5 222.254 46.8270   8
   1  29  -5 181.911 29.8851   8
  -1  29   4 32.2825 40.4963   8
   1  29  -4-51.9209 28.8371   8
   1  29  -3-3.50944 29.8367   8
  -1  29   3 45.3251 42.4124   8
  -1  29   2-32.8472 43.2260   8
   1  29  -2 15.2177 32.7201   8
  -1  29   1 268.581 50.0370   8
   1  29  -1 362.507 45.4872   8
  -1  29   0 402.127 53.4776   8
   1  29   0 384.426 48.0300   8
  -1  29  -1-4.79556 38.7207   8
   1  29   1 25.8594 35.3303   8
   1 -29   2 94.9745 24.7691   7
   1  29   2 85.0577 37.7928   8
  -1  29  -2 135.947 42.2833   8
   1 -29   3 112.036 25.1633   7
   1  29   3 67.6050 38.1540   8
  -1  29  -3 132.881 39.3859   8
   1 -29   4 7.70779 23.5617   7
  -1  29  -4-28.3234 34.4527   8
   1  29   4 30.1186 36.9715   8
   1 -29   5 62.7166 24.3386   7
  -1  29  -5 55.2548 33.2380   8
   1  29   5 45.9553 36.1679   8
  -1  29  -6 171.829 34.3237   8
   1  29   6 280.314 40.8615   8
   1  29   7 161.837 36.3224   8
  -1  29  -7 148.327 28.1446   8
   1  29   8-6.91768 30.8553   8
   1  29   9 78.4539 29.3057   8
   1 -29  10 89.1557 18.8423   7
   1  29  10 127.663 26.2742   8
  -1  30   8 26.1982 26.9538   8
  -1  30   7 19.5160 29.0142   8
  -1  30   6 12.3129 31.2574   8
  -1  30   5 74.2665 33.1933   8
  -1  30   4-19.2848 35.2495   8
  -1  30   3 495.548 51.6855   8
  -1  30   2 3.95575 34.5096   8
   1  30  -2-10.1712 23.0422   8
   1  30  -1 297.482 37.4581   8
  -1  30   1 439.200 46.0018   8
  -1  30   0 65.1332 35.1952   8
   1  30   0 24.0999 28.4691   8
  -1  30  -1 33.1018 32.7344   8
   1  30   1-45.4507 30.3943   8
  -1  30  -2 126.799 33.9998   8
   1  30   2 121.366 31.3392   8
  -1  30  -3 57.6055 29.9557   8
   1  30   3-9.57267 28.4960   8
   1 -30   4 2.51855 16.9539   7
  -1  30  -4 9.98591 26.5757   8
   1  30   4-28.1456 28.3815   8
   1 -30   5 14.3950 16.9077   7
  -1  30  -5 15.6553 22.1206   8
   1  30   5 9.00153 27.2220   8
   1 -30   6 11.5146 16.0363   7
   1  30   6-16.8028 25.8242   8
   1 -30   7 26.0762 15.0987   7
   1  30   7 69.4996 23.9282   8
  -1  31   4 42.9034 24.6597   8
  -1  31   3 102.253 26.5912   8
  -1  31   2 519.762 45.8258   8
  -1  31   1 17.3819 25.3111   8
  -1  31   0 51.3240 24.6719   8
  -1  31  -1 13.1008 22.0651   8
  -2   0  27-37.3279 34.6056   3
  -2   0  26 7174.75 458.470   3
  -2   0  25 115.327 54.9444   3
  -2   0  24 12519.2 795.292   3
  -2   0  23 80.1023 64.1932   3
  -2   0  22 13017.4 829.430   3
  -2   0  21-22.0982 64.2294   3
  -2   0  20 18049.1 1154.60   3
  -2   0  20 18614.6 1168.77   5
  -2   0  19 135.679 77.2022   1
  -2   0  19 30.5418 70.7806   3
  -2   0  19 56.2565 64.9968  11
  -2   0  19-19.1607 62.0954   4
  -2   0  19 36.0254 78.4252   5
  -2   0  18 25401.5 1531.03   1
  -2   0  18 23729.5 1516.88   3
  -2   0  18 23074.2 1517.54  11
  -2   0  18 24682.3 1525.40   4
  -2   0  18 24643.4 1530.13   5
  -2   0  17-15.7857 58.9808   3
  -2   0  17 62.5217 55.4510  11
  -2   0  17-32.3068 56.0133   4
  -2   0  17-31.7372 68.1125   5
  -2   0  16 5609.99 360.231   3
  -2   0  16 5103.15 358.500  11
  -2   0  16 5743.02 365.852   4
  -2   0  16 5575.69 370.849   5
  -2   0  15-38.4634 49.8370   4
  -2   0  15 67.8394 49.3544   3
  -2   0  14 149081. 9269.61   4
  -2   0  13-52.6110 47.4637   4
  -2   0  12 15710.2 988.573   4
  -2   0  11-4.96046 41.4938   4
  -2   0  10 78979.5 4911.66   4
  -2   0   9-7.27922 37.5838   4
  -2   0   8 999999. 62072.4   4
  -2   0   7-11.7861 27.7380   4
  -2   0   6 54183.9 3367.94   4
  -2   0   5-13.6523 23.1409   4
  -2   0   4 425300. 26399.9   4
  -2   0   3 14.5346 17.9164   4
  -2   0   2 256506. 15922.6   4
   2   0  -1-10.0743 21.5183   2
   2   0   0 89497.3 5557.79   2
   2   0   3-1.02113 25.1841   1
   2   0   4 496253. 30758.0   5
   2   0   4 494729. 30757.9   1
   2   0   5 19.5972 32.0913   5
   2   0   5-5.91537 29.9056   1
   2   0   6 13220.2 794.941   5
   2   0   6 12141.8 794.327   1
   2   0   7 50.6139 42.0069   5
   2   0   7 51.7448 40.7587   1
   2   0   8 135417. 8464.03   5
   2   0   8 136962. 8463.79   1
   2   0   9 34.1176 51.8294   5
   2   0   9 8.37345 50.1010   1
   2   0  10 66544.0 4181.41   5
   2   0  10 67730.8 4181.37   1
   2   0  11-22.4511 53.4699   5
   2   0  11 3.64923 53.1578   1
   2   0  12 5349.61 346.542   5
   2   0  12 5075.41 345.478   1
   2   0  13-4.80369 55.0228   5
   2   0  13-32.9194 55.3782   1
   2   0  14 91995.5 5507.26   5
   2   0  14 92257.6 5506.85   1
   2   0  14 84181.1 5496.19   3
   2   0  15-20.0254 54.9567  14
   2   0  15-3.37763 45.6250   8
   2   0  15 111.591 56.6297   3
   2   0  15 34.8939 63.5644   1
   2   0  15 17.7972 63.8192   5
   2   0  16 33830.2 2071.60   3
   2   0  16 37129.0 2085.31   1
   2   0  16 30473.2 2068.89   8
   2   0  17-25.3388 58.2629   3
   2   0  17-20.5793 65.8794   1
   2   0  17 11.8469 55.0123   8
   2   0  18 4385.69 312.345   4
   2   0  18 4443.48 305.939   3
   2   0  18 4788.17 320.216   1
   2   0  19 41.4620 70.0398   3
   2   0  20 22978.0 1448.18   3
   2   0  21 40.1786 68.6500   3
   2   0  22 17903.2 1131.39   3
   2   0  23-48.8465 61.7249   3
   2   0  24 20241.3 1271.78   3
   2   0  25 2.58203 47.0174   3
  -2   0 -26 6070.29 426.534  13
   2   0  26 8598.91 433.210   3
  -2  -1  27 25.9742 36.2239   3
  -2   1  27-12.8538 35.4995   3
  -2  -1  26 445.971 58.4363   3
  -2   1  26 417.631 57.8046   3
  -2   1  25-15.3882 53.2316   3
  -2  -1  25-15.5980 55.2869   3
  -2   1  24 725.950 88.9922   3
  -2  -1  24 1046.84 91.9832   3
  -2   1  23 697.700 84.4058   3
  -2  -1  23 657.846 85.3608   3
  -2  -1  22 599.811 84.8817   3
  -2   1  22 563.874 85.1193   3
  -2   1  21-65.7893 68.0128   3
  -2  -1  21 44.2509 64.7048   3
  -2   1  20 5.02631 69.0220  11
  -2   1  20 101.842 66.8794   3
  -2  -1  20 98.1054 64.6221   3
  -2  -1  20-14.9420 71.8156   5
  -2  -1  19-7.14499 74.8776   1
  -2  -1  19 39.2848 67.3085   3
  -2   1  19-30.3943 68.3660   3
  -2   1  19-4.92310 65.1025  11
  -2   1  19-25.7530 67.7985   4
  -2  -1  19 6.31653 56.4876   4
  -2  -1  19-65.3279 82.2769   5
  -2  -1  18 1446.82 139.084   1
  -2  -1  18 1558.19 124.813   3
  -2   1  18 1369.70 121.839   3
  -2   1  18 1104.85 117.837  11
  -2  -1  18 1072.93 115.047  11
  -2   1  18 1632.54 128.106   4
  -2  -1  18 1451.10 124.167   4
  -2  -1  18 1382.50 136.051   5
  -2   1  18 1241.50 130.743   5
  -2  -1  17 216.869 67.2456   3
  -2   1  17 331.758 69.8817  11
  -2  -1  17 380.237 62.5079  11
  -2  -1  17 335.388 70.0036   4
  -2   1  17 287.964 64.8731   4
  -2  -1  17 348.827 80.2674   5
  -2   1  17 189.999 78.5427   5
  -2  -1  16 377.322 71.2760   3
  -2   1  16 351.865 64.6171  11
  -2  -1  16 367.198 60.7808  11
  -2   1  16 400.979 65.4183   4
  -2  -1  16 397.092 69.6554   4
  -2   1  16 346.968 78.8861   5
  -2  -1  16 393.868 80.2488   5
  -2   1  15 207.774 54.7970   4
  -2  -1  15 131.539 54.1209   4
  -2  -1  15 230.120 58.3809   3
  -2  -1  14 52.0263 44.6301   4
  -2   1  14 57.3456 45.6511   4
  -2  -1  13 2588.14 183.506   4
  -2   1  13 2704.45 185.797   4
  -2  -1  12 8.45543 42.7255   4
  -2   1  12 8.79109 45.0354   4
  -2  -1  11 497.554 59.9852   4
  -2   1  11 574.144 62.6989   4
  -2   1  10 3006.74 206.762   4
  -2  -1  10 3172.86 206.560   4
  -2  -1   9 213.314 42.2122   4
  -2   1   9 255.989 41.5226   4
  -2   1   8 4632.77 297.455   4
  -2  -1   7 6.30167 25.0557   4
  -2   1   7 12.3747 26.8685   4
  -2  -1   6 135.444 26.4714   4
  -2   1   6 126.316 29.3866   4
  -2   1   5 2880.62 169.377   4
  -2  -1   5 2389.47 167.285   4
  -2   1   4-4.29613 22.1573   4
  -2  -1   4 24.7320 19.3771   4
  -2   1   3 36.1811 22.5155   4
  -2  -1   3 37.5078 16.6221   4
   2   1  -3 31.2420 12.9984   6
  -2   1   2 16.3666 20.0798   4
  -2  -1   2 6.18189 12.6050   4
   2   1  -2 9.76759 9.93741   6
   2   1  -1 64.8412 13.0818   6
  -2  -1   1 93.2240 13.6215   4
   2   1   0 79.8763 13.9393   4
   2  -1   0 67.9676 22.3797   2
   2   1   1 100.452 17.1189   4
   2   1   2 17.8221 17.9181   4
   2   1   3 14.9395 22.7841   4
   2  -1   3-13.1632 29.0039   1
   2   1   4 4740.16 299.862   4
   2  -1   5 11.8968 34.4572   5
   2   1   5 67.2705 36.1679   5
   2   1   5 39.2021 26.2304   4
   2  -1   5 49.6041 34.0430   1
   2   1   5 53.9904 35.2620   1
   2  -1   6 723.908 67.9269   5
   2   1   6 749.709 69.2999   5
   2   1   6 807.642 61.2679   4
   2   1   6 785.838 68.0619   1
   2  -1   7 2972.83 214.880   5
   2   1   7 3466.89 217.005   5
   2   1   7 3717.42 216.697   1
   2  -1   7 2964.80 214.690   1
   2   1   8 3974.37 290.680   5
   2   1   8 4619.73 288.730   4
   2   1   8 4508.71 291.423   1
   2  -1   8 4720.17 292.871   1
   2   1   9 1849.82 136.375   5
   2  -1   9 1469.84 132.228   5
   2   1   9 1845.33 129.656   4
   2   1   9 1985.90 136.713   1
   2  -1   9 1978.99 135.948   1
   2  -1  10 265.241 62.8122   5
   2   1  10 289.944 65.7988   5
   2   1  10 354.549 53.4836   4
   2  -1  10 353.281 61.4973   1
   2   1  10 324.965 64.0484   1
   2  -1  11 372.381 63.3783   5
   2   1  11 185.992 61.1264   5
   2   1  11 168.510 49.8909   4
   2  -1  11 278.769 60.4802   1
   2   1  11 277.626 60.0734   1
   2  -1  12 58.9744 57.4187   5
   2   1  12 82.2843 56.6030   5
   2   1  12 122.402 47.3852   4
   2  -1  12-12.3046 52.0940   1
   2   1  12 46.3806 54.5972   1
   2   1  13 389.072 67.8384   5
   2  -1  13 227.496 61.4156   5
   2   1  13 225.483 52.2392   4
   2   1  13 233.294 60.9881   1
   2  -1  13 208.804 60.7792   1
   2   1  14 6621.83 467.359   5
   2  -1  14 7722.25 471.871   1
   2   1  14 6757.70 467.641   1
   2   1  14 7387.52 466.199   4
   2  -1  15 638.180 88.0230   1
   2  -1  15 508.827 75.8253   3
   2   1  15 663.632 91.0077   1
   2   1  15 512.673 74.7192  14
   2   1  15 658.995 92.0183   5
   2  -1  15 668.556 89.5794   5
   2   1  15 550.408 67.3243   8
   2   1  15 575.073 77.8059  11
   2  -1  15 580.101 69.7645   8
   2   1  15 741.608 80.4155   4
   2  -1  16 4029.50 275.347   1
   2  -1  16 4179.63 262.377   3
   2   1  16 3873.46 271.629   1
   2   1  16 3569.35 257.844   8
   2  -1  16 3699.89 255.433   8
   2   1  16 4019.25 267.881   4
   2   1  16 3310.26 261.390  14
   2  -1  17 347.278 75.4430   3
   2   1  17 535.428 77.5833   3
   2  -1  17 401.050 85.2655   1
   2   1  17 515.838 77.1724   4
   2   1  17 462.491 73.7719   8
   2   1  18-53.7196 70.2032   3
   2  -1  18 83.9795 67.7194   3
   2  -1  18-35.9262 74.9535   1
   2   1  18 195.223 72.8599   4
   2   1  18-8.53624 61.7277   8
   2   1  19 4.61760 65.9862   3
   2  -1  19 22.8726 64.3387   3
   2  -1  20 2675.56 199.766   3
   2   1  21 543.280 84.0249   3
   2  -1  21 408.858 81.7784   3
   2   1  22 1174.44 115.622   3
   2  -1  22 1351.28 117.421   3
   2   1  23 29.8392 63.1103   3
   2  -1  23-11.2433 61.1894   3
   2  -1  24 1858.44 136.344   3
   2   1  24 1674.74 134.216   3
   2   1  25 101.545 47.6969   3
   2  -1  25-23.0810 47.5975   3
  -2   1 -26 358.118 36.1883  13
   2   1  26 437.603 47.8594   3
   2  -1  26 497.045 48.6479   3
  -2  -2  27 1961.35 134.214   3
  -2  -2  26-40.0129 45.0172   3
  -2  -2  25 2461.52 173.426   3
  -2  -2  24 14.3642 59.5654   3
  -2  -2  23 7085.56 461.363   3
  -2  -2  22-4.25827 63.0315   3
  -2  -2  21 9819.49 631.972   3
  -2   2  20 89.1566 69.5624  11
  -2  -2  20 181.933 67.2623   3
  -2  -2  20 141.310 72.5492   5
  -2  -2  19 1281.73 118.152   3
  -2  -2  19 1373.17 128.559   1
  -2   2  19 1477.14 125.138  11
  -2   2  19 1260.76 127.900   4
  -2  -2  19 1410.26 125.743   4
  -2  -2  19 1438.25 134.037   5
  -2  -2  18 29.2385 62.6091   3
  -2  -2  18 94.9498 64.3614   1
  -2   2  18 122.244 70.5772  11
  -2   2  18 54.2084 65.2557   4
  -2  -2  18 116.022 65.9278   4
  -2  -2  18 54.5194 68.3923   5
  -2  -2  17 25054.8 1515.78   3
  -2   2  17 22141.5 1516.59  11
  -2  -2  17 24142.1 1521.27   4
  -2   2  17 25456.0 1523.18   4
  -2  -2  17 24115.6 1526.22   5
  -2  -2  16-65.7773 58.0929   3
  -2   2  16-20.8404 59.3276  11
  -2   2  16 4.94210 55.7884   4
  -2  -2  16 33.1189 47.7463   4
  -2  -2  16-29.2564 66.6004   5
  -2  -2  15 1316.17 101.979   3
  -2   2  15 1151.18 101.179   4
  -2  -2  15 1084.70 102.187   4
  -2   2  14-11.6765 46.7841   4
  -2  -2  14-3.69830 43.0372   4
  -2   2  13 393.862 59.3380   4
  -2  -2  13 311.956 52.2436   4
  -2   2  12 2.98996 41.5356   4
  -2  -2  12-2.79313 40.2739   4
  -2  -2  11 17571.6 1098.91   4
  -2   2  11 17465.1 1099.94   4
  -2   2  10 56.1187 39.7970   4
  -2  -2  10 14.5388 38.9256   4
  -2  -2   9 76462.1 4782.59   4
  -2   2   9 77436.5 4783.35   4
  -2   2   8-8.40613 32.1289   4
  -2  -2   8-2.99200 29.8152   4
  -2  -2   7 7659.89 487.591   4
  -2   2   7 7871.80 488.862   4
  -2  -2   6 26.2891 24.3229   4
  -2   2   6 36.6903 30.5556   4
  -2   2   5 13131.9 795.837   4
  -2  -2   5 12462.4 794.075   4
  -2   2   4 43.9553 27.3139   4
  -2  -2   4 13.5972 17.5091   4
  -2  -2   3 4811.96 306.867   4
  -2   2   3 4932.28 309.741   4
   2   2  -3 5202.44 307.419   6
  -2   2   3 4773.80 306.571   6
  -2   2   2 7.34184 25.5142   4
  -2  -2   2-0.29757 10.7849   4
   2   2  -2 1.89357 16.2525   6
  -2   2   2 0.74834 13.6762   6
   2  -2  -1 62143.3 3932.72   2
  -2  -2   1 63593.5 3930.45   4
   2  -2  -1 64423.4 3933.07   4
   2   2  -1 62707.6 3931.95   6
   2  -2   0 2.06000 20.9730   2
   2   2   0 11.1811 20.0389   6
   2   2   0 12.3143 9.76680   4
   2  -2   0-10.0397 20.8689   4
   2   2   1 14876.8 922.237   4
   2  -2   1 14723.5 924.532   4
   2  -2   2 34.2319 29.4346   4
   2   2   2 1.03357 16.7907   4
   2  -2   3 82130.6 5042.87   1
   2   2   3 79419.0 5041.24   4
   2  -2   3 83041.9 5043.14   4
   2  -2   4 52.0345 30.5419   1
   2   2   4 70.6052 23.6412   4
   2  -2   4 43.8684 29.1579   4
   2  -2   4 34.5861 30.8931   5
   2  -2   5 54991.5 3468.49   1
   2   2   5 55568.9 3466.94   4
   2  -2   5 55468.9 3468.18   4
   2  -2   5 57249.3 3468.84   5
   2  -2   6 185.870 39.4030   1
   2  -2   6 189.308 38.7167   4
   2   2   6 201.106 33.6421   4
   2  -2   6 192.452 42.2311   5
   2  -2   7 96594.5 5788.48   1
   2  -2   7 91560.5 5787.18   4
   2   2   7 94222.0 5786.38   4
   2  -2   7 90035.6 5788.42   5
   2  -2   8 28.1257 42.1782   1
   2   2   8 41.0044 34.6168   4
   2  -2   8 89.8065 38.1950   4
   2  -2   8 78.7883 45.1660   5
   2  -2   9 16942.2 1021.72   1
   2  -2   9 15149.1 1019.06   4
   2   2   9 16434.4 1018.68   4
   2  -2   9 16682.3 1021.97   5
   2  -2  10-3.10823 48.0579   1
   2  -2  10 2.68329 43.5703   4
   2   2  10-40.6326 40.8620   4
   2  -2  10-54.1830 50.0957   5
   2  -2  11 10843.0 689.243   1
   2   2  11 11103.1 686.230   4
   2  -2  11 10312.2 685.893   4
   2  -2  11 11110.7 690.045   5
   2  -2  12-52.5575 50.3122   1
   2  -2  12-21.1117 46.2197   4
   2   2  12-50.9195 42.8381   4
   2  -2  12-4.15199 49.3943   5
   2  -2  13 12547.2 767.171   1
   2   2  13 12307.9 763.285   4
   2  -2  13 11574.1 762.883   4
   2  -2  13 11600.0 766.292   5
   2  -2  14 158.961 61.2785   1
   2  -2  14 60.6437 44.6820   3
   2  -2  14 161.996 62.1935   5
   2   2  14 173.073 64.6482  11
   2   2  14 131.156 51.3438   8
   2   2  14 180.827 52.5796   4
   2  -2  14 126.821 53.9625   4
   2  -2  15 16064.0 1024.14   3
   2  -2  15 18376.5 1037.56   1
   2   2  15 15758.3 1028.25  14
   2  -2  15 17494.5 1036.69   5
   2   2  15 16015.6 1028.68  11
   2   2  15 14917.2 1023.59   8
   2  -2  15 14872.9 1021.78   8
   2  -2  15 17304.4 1032.79   4
   2   2  15 18107.9 1033.40   4
   2  -2  16 292.812 78.1778   1
   2  -2  16 239.079 67.0502   3
   2   2  16 344.715 65.1513   8
   2   2  16 195.364 70.0640  11
   2   2  16 424.847 73.3596   4
   2  -2  16 262.313 71.0687   4
   2   2  16 263.087 68.1771  14
   2  -2  17 4648.31 301.252   1
   2  -2  17 4585.30 288.229   3
   2   2  17 4006.43 285.697   8
   2   2  17 4402.02 295.413   4
   2  -2  17 4174.97 294.312   4
   2   2  17 3751.90 288.591  14
   2  -2  18 70.2179 62.9500   3
   2  -2  18-49.6153 68.7265   1
   2   2  18 38.8865 65.9839   4
   2  -2  18 91.0346 69.1976   4
   2   2  18 114.146 62.3171   8
   2   2  19 7561.27 497.966   8
   2  -2  19 7724.48 498.209   3
   2  -2  20 344.031 76.7849   3
   2  -2  21 18278.3 1155.64   3
   2  -2  22 28.8386 65.7198   3
   2  -2  23 1794.33 140.539   3
   2  -2  24 231.167 58.7881   3
   2  -2  25 833.430 75.7926   3
  -2   2 -26 117.600 24.9502  13
   2  -2  26 162.482 37.3421   3
  -2  -3  27 1288.34 90.3813   3
  -2   3  27 1178.87 89.3225   3
  -2  -3  26 1025.10 93.1734   3
  -2   3  26 1244.14 91.6011   3
  -2   3  25-23.2093 51.3472   3
  -2  -3  25-30.1039 52.9143   3
  -2   3  24 469.053 65.6613   3
  -2  -3  24 299.366 66.6937   3
  -2   3  23 1631.46 139.339   3
  -2  -3  23 1943.89 142.915   3
  -2   3  22 840.897 89.5326   3
  -2  -3  22 625.812 91.7102   3
  -2   3  21 3489.50 265.631  11
  -2   3  21 3725.43 260.171   3
  -2  -3  21 3981.05 262.393   3
  -2   3  20 2658.47 181.105   8
  -2   3  20 2513.68 196.561  11
  -2   3  20 2651.49 189.722   3
  -2  -3  20 2705.07 192.640   3
  -2  -3  20 2558.71 203.548   5
  -2   3  20 2148.63 203.539   5
  -2  -3  19 7.05360 73.5574   1
  -2   3  19 140.227 67.0465   3
  -2  -3  19 12.9134 66.8171   3
  -2   3  19-83.5663 75.5869   1
  -2  -3  19-93.1355 75.0769   5
  -2   3  19-28.2977 75.7376   5
  -2   3  19 5.31635 71.6789  11
  -2   3  19 38.0041 48.6531   8
  -2   3  19-103.918 69.0460   4
  -2  -3  19 86.7134 67.5322   4
  -2  -3  18 633.666 80.5103   3
  -2  -3  18 511.361 90.6679   1
  -2   3  18 567.258 78.7525   3
  -2   3  18 601.086 89.6834   1
  -2   3  18 485.367 74.5026  14
  -2   3  18 583.901 92.3071   5
  -2  -3  18 486.742 89.0155   5
  -2   3  18 383.312 62.7193   8
  -2   3  18 456.356 88.3346  11
  -2   3  18 635.041 81.0062   4
  -2  -3  18 429.504 76.6964   4
  -2   3  17 151.529 63.9562   3
  -2  -3  17 70.0871 60.7255   3
  -2   3  17 96.5208 60.0055  14
  -2  -3  17 138.582 71.1038   5
  -2   3  17 94.3111 67.3143   5
  -2   3  17 108.592 45.7451   8
  -2   3  17 18.8919 63.9184  11
  -2  -3  17 136.053 61.7137   4
  -2   3  17 133.262 60.4846   4
  -2   3  16 160.016 58.6814   3
  -2  -3  16 97.8888 57.8419   3
  -2   3  16 177.353 57.7570  14
  -2   3  16 142.973 64.4672  11
  -2   3  16 145.887 47.4031   8
  -2  -3  16 94.2487 53.4357   4
  -2   3  16 149.871 62.3836   4
  -2  -3  16 87.1039 65.1445   5
  -2   3  16 198.104 68.3390   5
  -2  -3  15 889.800 99.9254   5
  -2   3  15 962.354 101.608   5
  -2  -3  15 945.995 90.2390   4
  -2   3  15 959.547 89.3836   4
  -2   3  15 925.879 88.3897   3
  -2  -3  15 801.052 87.0899   3
  -2  -3  14 172.696 49.9048   4
  -2   3  14 162.544 49.6247   4
  -2  -3  13 2248.52 169.751   4
  -2   3  13 2586.78 172.459   4
  -2   3  12-24.4609 42.3661   4
  -2  -3  12-2.79359 40.7514   4
  -2  -3  11 16.8935 38.2143   4
  -2   3  11 15.9371 41.1983   4
  -2   3  10 8720.53 535.535   4
  -2  -3  10 8139.68 532.641   4
  -2  -3   9 77.4211 34.5187   4
  -2   3   9 77.0636 36.9725   4
  -2  -3   8 2217.16 153.022   4
  -2   3   8 2418.58 156.506   4
  -2  -3   7 351.420 36.3705   4
  -2   3   7 290.178 39.1841   4
  -2   3   6 916.833 70.4814   4
  -2  -3   5 11.1347 20.7244   4
  -2   3   5 40.0330 30.3359   4
  -2   3   4 145.680 30.0853   4
  -2  -3   4 124.392 20.4909   4
  -2   3   4 113.466 22.8667   6
   2   3  -4 160.278 27.0933   6
  -2  -3   3 5.41690 13.7267   4
  -2   3   3 2.01929 27.9929   4
  -2   3   3 14.9203 20.0879   6
   2   3  -3 33.6718 24.0841   6
  -2  -3   2 3.88457 8.79290   4
  -2   3   2 27.4875 30.0791   4
  -2   3   2-4.18241 20.6387   6
   2   3  -2-2.77665 21.1911   6
   2  -3  -1 37.9681 28.0452   4
  -2   3   1 1.87882 19.4163   6
   2   3  -1 14.4584 22.2677   6
   2   3  -1 25.3950 24.4283   2
   2  -3  -1 17.3979 23.0451   2
   2  -3   0 286.616 36.5831   4
   2  -3   0 369.473 32.1054   2
   2   3   0 276.922 32.6164   2
   2  -3   1 524.968 48.2000   4
   2   3   2 56.5496 16.4819   4
   2  -3   2 13.6799 30.2498   4
   2  -3   3-2.34082 31.3750   4
   2   3   3-0.64524 17.8587   4
   2   3   3 13.8195 28.9476   1
   2  -3   3-12.0944 27.2771   1
   2  -3   4 124.070 32.1671   5
   2   3   4 194.425 35.4051   5
   2  -3   4 195.921 32.5941   4
   2   3   4 117.499 23.8469   4
   2   3   4 127.768 35.1408   1
   2  -3   4 147.330 31.4069   1
   2   3   5 1.58438 33.1310   5
   2  -3   5-8.79753 31.7451   5
   2   3   5-6.37379 22.7132   4
   2  -3   5-8.78286 32.2106   4
   2  -3   5-21.5100 31.9176   1
   2   3   5-13.9388 33.1471   1
   2  -3   6 6415.31 423.260   5
   2   3   6 6857.96 420.789   4
   2  -3   6 6333.99 423.234   4
   2  -3   6 6965.18 423.496   1
   2  -3   7 38.6082 38.7671   5
   2   3   7 50.9111 42.2166   5
   2   3   7 56.3321 31.1562   4
   2  -3   7 9.39409 37.1963   4
   2  -3   7 17.8284 37.0983   1
   2   3   7 64.7170 40.3246   1
   2  -3   8 704.128 72.2177   5
   2   3   8 730.876 73.5319   5
   2  -3   8 779.061 71.3796   4
   2   3   8 773.373 66.6953   4
   2   3   8 850.869 73.6578   1
   2  -3   8 686.541 70.8960   1
   2   3   9 1680.47 106.869   5
   2  -3   9 1037.31 102.440   5
   2  -3   9 1084.67 100.453   4
   2   3   9 1099.50 95.8659   4
   2  -3   9 1251.74 102.097   1
   2   3   9 1489.85 104.717   1
   2   3  10 2213.30 153.316   5
   2  -3  10 1899.40 152.137   5
   2   3  10 2192.28 147.376   4
   2  -3  10 2056.19 150.178   4
   2  -3  10 2037.71 151.195   1
   2  -3  11 862.851 84.5843   5
   2   3  11 957.665 86.5676   5
   2   3  11 795.781 76.7092   4
   2  -3  11 703.656 75.3393   4
   2   3  11 821.393 85.5696   1
   2  -3  11 703.018 81.5227   1
   2  -3  12 49.0867 50.4205   5
   2   3  12 62.0348 57.5113   5
   2  -3  12-10.7983 44.4446   4
   2   3  12-71.2879 45.8366   4
   2   3  12 21.6839 54.2006   1
   2  -3  12-8.00894 50.8942   1
   2   3  13 1649.55 135.321   5
   2  -3  13 1465.34 129.906   1
   2   3  13 1545.15 133.510   1
   2   3  13 1607.73 127.054   4
   2  -3  13 1677.51 127.056   4
   2   3  14 1905.59 145.165   1
   2  -3  14 1728.36 140.722   1
   2   3  14 1900.36 133.012   3
   2   3  14 1501.73 131.921  14
   2   3  14 1618.65 143.681   5
   2  -3  14 1582.91 140.544   5
   2   3  14 1484.27 137.049  11
   2   3  14 1703.81 131.249   8
   2  -3  14 1685.35 135.374   4
   2   3  14 1801.73 135.734   4
   2  -3  15 16.8604 63.6072   1
   2   3  15 29.8940 64.1933   1
   2  -3  15 38.2139 55.7292   3
   2   3  15 11.0905 55.7527   3
   2   3  15 13.5949 63.6806  14
   2  -3  15 28.5289 64.7096   5
   2   3  15 24.2845 67.1142   5
   2   3  15 54.8198 61.4509  11
   2   3  15 82.3500 53.5998   8
   2  -3  15 35.7478 58.4029   4
   2   3  15 34.6888 53.7104   4
   2   3  16 8667.23 519.150   3
   2  -3  16 8283.97 530.089   1
   2   3  16 7632.29 517.994   8
   2   3  16 6992.53 523.080  11
   2  -3  16 8216.49 525.789   4
   2   3  16 8870.74 526.404   4
   2   3  16 7470.54 523.030  14
   2  -3  17 970.321 100.182   3
   2   3  17 1139.85 103.207   3
   2   3  17 1205.16 117.893   1
   2  -3  17 1118.74 117.344   1
   2   3  17 839.662 109.190  11
   2   3  17 1198.10 104.598   8
   2  -3  17 991.975 108.951   4
   2   3  17 1027.32 110.528   4
   2   3  17 1059.58 113.237  14
   2   3  18 1129.96 103.833   3
   2  -3  18 809.810 108.784   1
   2  -3  18 846.544 101.271   3
   2   3  18 804.172 111.238   1
   2   3  18 848.518 100.267   8
   2  -3  18 1045.51 108.395   4
   2   3  18 1177.14 107.981   4
   2   3  18 814.774 108.520  14
   2   3  19 955.870 101.702   8
   2  -3  19 1026.68 103.786   3
   2   3  19 918.640 106.901   3
   2   3  20 878.033 97.2436   8
   2  -3  20 956.026 102.970   3
   2   3  20 959.450 101.954   3
   2  -3  21 445.550 75.5651   3
   2   3  21 296.182 76.5686   3
   2   3  22 828.927 87.3862   3
   2  -3  22 597.267 87.1773   3
   2  -3  23 1210.02 101.371   3
   2   3  23 822.871 98.2212   3
   2  -3  24 2046.53 162.404   3
   2   3  24 2446.18 162.219   3
   2   3  25 936.136 83.0669   3
   2  -3  25 1095.91 85.5368   3
  -2   3 -26 432.615 40.9831  13
   2   3  26 566.953 49.2380   3
   2  -3  26 521.870 50.3020   3
  -2  -4  27 66.1489 30.0430   3
  -2   4  27 21.0555 28.2681   3
  -2  -4  26 287.060 49.0403   3
  -2   4  26 388.944 50.8790   3
  -2   4  25 16.6725 48.3695   3
  -2  -4  25 63.9404 50.7635   3
  -2  -4  24 3056.17 217.850   3
  -2   4  24 3272.79 217.785   3
  -2  -4  23-3.83986 58.7118   3
  -2   4  23 70.0950 58.0593   3
  -2  -4  22 7909.04 514.813   3
  -2   4  22 7981.78 513.906   3
  -2   4  21-71.4618 73.4748  11
  -2   4  21 37.4329 48.2647   8
  -2  -4  21 72.8675 63.7708   3
  -2   4  21 24.9787 61.7894   3
  -2   4  20 433.717 72.1393  14
  -2   4  20 235.709 82.0034   5
  -2  -4  20 299.402 85.7389   5
  -2   4  20 299.422 59.3047   8
  -2   4  20 295.402 83.0058  11
  -2  -4  20 362.782 73.8654   3
  -2   4  20 350.486 73.1319   3
  -2   4  19 125.702 63.9816   3
  -2  -4  19 76.8161 74.8000   1
  -2   4  19 89.4072 68.3469   1
  -2  -4  19 42.5506 64.6688   3
  -2   4  19 61.3720 63.3394  14
  -2   4  19 48.7286 71.3791   5
  -2  -4  19 176.663 73.0009   5
  -2   4  19 5.47571 74.2576  11
  -2   4  19 111.501 51.0311   8
  -2  -4  19 139.776 60.9381   4
  -2   4  18 2995.86 206.325   3
  -2  -4  18 2917.99 218.710   1
  -2   4  18 3428.01 222.145   1
  -2  -4  18 2849.44 206.467   3
  -2   4  18 2718.76 208.668  14
  -2  -4  18 3059.88 221.050   5
  -2   4  18 3162.50 220.903   5
  -2   4  18 2641.60 199.966   8
  -2   4  18 2747.35 214.111  11
  -2  -4  18 3105.24 214.446   4
  -2   4  17 69.3956 53.9561   3
  -2  -4  17 50.1945 56.4115   3
  -2   4  17 81.1488 63.4053   1
  -2  -4  17-6.25044 61.1492   1
  -2   4  17 35.7931 60.3283  14
  -2   4  17 37.3294 62.7044   5
  -2  -4  17 62.2849 64.8802   5
  -2   4  17 70.4848 46.7466   8
  -2   4  17 48.8272 66.5891  11
  -2  -4  17 72.3934 51.5996   4
  -2  -4  16 15015.2 920.935   3
  -2   4  16 15581.7 921.678   3
  -2   4  16 14066.5 922.860  14
  -2   4  16 14513.9 925.409  11
  -2   4  16 13059.9 917.007   8
  -2  -4  16 14797.1 925.687   4
  -2   4  16 15435.6 932.939   5
  -2  -4  16 15098.6 931.748   5
  -2  -4  15 56.2156 45.4806   3
  -2   4  15-3.35043 45.6879   3
  -2   4  15 85.4480 54.4209  11
   2  -4 -15 48.0244 36.2503  10
  -2  -4  15 58.2983 51.6446   4
  -2  -4  15 10.5375 58.5092   5
  -2   4  15-21.3620 56.4145   5
  -2   4  14 76.9413 49.2433   4
  -2  -4  14 198.832 49.2894   4
  -2  -4  13 12.8916 40.0191   4
  -2   4  13 25.0415 46.7370   4
  -2  -4  12 86.9160 39.6186   4
  -2   4  12 131.313 43.0401   4
  -2   4  11 10.9465 42.0771   4
  -2  -4  11 31.4385 38.8694   4
  -2   4  10 69473.5 4175.08   4
  -2  -4  10 65149.3 4172.98   4
  -2   4   9 46.6055 42.9525   4
  -2  -4   9 72.3855 35.7898   4
  -2   4   8 3931.25 247.923   4
  -2  -4   8 3741.63 245.405   4
  -2  -4   7 57.1322 26.2846   4
  -2   4   7 61.1914 32.6051   4
  -2   4   6 257.534 35.5537   4
  -2  -4   6 230.059 28.2928   4
  -2  -4   5 55.8448 19.2387   4
  -2   4   5 23.9695 26.0215   6
  -2  -4   4 5926.27 386.638   4
  -2   4   4 6427.21 388.711   6
   2   4  -4 6390.52 389.261   6
  -2  -4   3 14.6143 13.9417   4
   2   4  -3 17.7376 26.4473   6
  -2   4   3 26.3998 25.6896   6
  -2  -4   2 11641.6 718.923   4
  -2   4   2 11367.6 721.649   6
   2   4  -2 11499.1 722.301   6
   2   4  -1 28.1767 27.0960   6
   2  -4  -1 24.9508 26.3454   4
  -2   4   1 23.3124 24.6714   6
   2   4  -1 5.98540 24.1046   2
   2  -4   0 124457. 7531.64   4
   2   4   0 120867. 7530.17   2
   2  -4   0 119612. 7529.94   2
   2   4   1 4.53437 9.41183   4
   2  -4   1 19.9020 34.5453   4
   2   4   2 14515.6 919.344   4
   2  -4   2 15616.7 923.639   4
   2   4   3 112.158 40.1858   6
   2   4   3 67.0529 17.8242   4
   2  -4   3 101.827 34.0994   4
   2   4   3 81.9856 28.3692   1
   2  -4   4 5256.24 330.102   4
   2   4   4 5072.81 326.425   4
   2  -4   4 4991.95 328.584   1
   2   4   4 5597.04 329.812   1
   2   4   5 142.821 38.5249   5
   2  -4   5 126.724 33.3567   5
   2  -4   5 187.358 36.3653   4
   2   4   5 198.812 29.2360   4
   2  -4   5 185.577 33.6946   1
   2   4   5 209.011 37.7574   1
   2   4   6 88609.4 5225.20   5
   2  -4   6 79560.1 5223.68   5
   2  -4   6 81428.8 5224.00   4
   2   4   6 83642.7 5221.96   4
   2  -4   6 81333.6 5223.62   1
   2   4   6 91833.7 5225.24   1
   2  -4   7 115.311 40.2560   5
   2   4   7 142.196 46.3758   5
   2   4   7 100.270 33.7148   4
   2  -4   7 125.429 40.4613   4
   2  -4   7 173.248 40.9214   1
   2   4   7 142.709 43.2604   1
   2  -4   8 1068.23 90.7396   5
   2   4   8 1138.15 93.5775   5
   2  -4   8 1087.45 89.7554   4
   2   4   8 1136.67 86.1554   4
   2  -4   8 1317.17 90.6997   1
   2   4   8 1098.97 92.1354   1
   2  -4   9 194.522 49.7828   5
   2   4   9 177.986 54.8099   5
   2   4   9 225.514 43.5414   4
   2  -4   9 116.807 47.5118   4
   2   4   9 263.516 55.4356   1
   2  -4   9 307.724 53.2046   1
   2  -4  10 228.031 50.2876   5
   2   4  10 167.326 54.9893   5
   2   4  10 138.100 42.8084   4
   2  -4  10 143.543 48.5427   4
   2  -4  10 142.934 47.1079   1
   2   4  10 101.778 51.2181   1
   2  -4  11 28.4771 50.6646   5
   2   4  11 39.6210 57.1158   5
   2   4  11 74.0963 44.5836   4
   2  -4  11 32.4563 42.8664   4
   2  -4  11 31.3594 47.7344   1
   2   4  11 42.6475 53.9220   1
   2   4  12 25131.3 1503.18   5
   2  -4  12 23492.7 1499.60   5
   2  -4  12 22398.7 1497.53   4
   2   4  12 23729.8 1497.12   4
   2   4  12 26036.4 1503.34   1
   2  -4  12 23245.0 1499.07   1
   2  -4  13 177.157 59.3963   5
   2   4  13 165.084 64.0118   5
   2   4  13 181.554 61.2851   1
   2  -4  13 276.328 61.1649   1
   2   4  13 280.984 56.4110   4
   2  -4  13 145.018 56.0027   4
   2   4  14 18844.6 1053.20   1
   2   4  14 17115.1 1040.88   3
   2  -4  14 17237.8 1048.81   1
   2  -4  14 16076.9 1038.60   3
   2   4  14 14922.3 1043.61  14
   2  -4  14 17260.1 1049.23   5
   2   4  14 18102.7 1052.90   5
   2   4  14 15571.9 1043.73  11
   2   4  14 14712.0 1040.09   8
   2  -4  14 16773.5 1046.69   4
   2   4  14 17302.1 1046.08   4
   2   4  15 18.5194 51.1806   3
   2   4  15-5.99338 61.1171   1
   2  -4  15 55.3504 60.6300   1
   2  -4  15 20.5158 49.1257   3
   2   4  15 11.6920 59.0863   8
   2   4  15 37.4378 64.6588  11
   2   4  15-19.8486 58.6546   4
   2  -4  15 41.1666 53.5427   4
   2   4  15 9.43729 66.4587  14
   2  -4  16 2876.70 216.544   3
   2   4  16 3189.06 219.533   3
   2   4  16 3290.90 231.211   1
   2  -4  16 3251.42 228.474   1
   2   4  16 3258.64 221.831   8
   2   4  16 3290.52 228.568  11
   2  -4  16 2693.36 224.016   4
   2   4  16 3249.59 226.521   4
   2   4  16 3447.85 229.003  14
   2  -4  17 36.1933 55.9152   3
   2  -4  17 39.0493 64.3253   1
   2   4  17 20.6971 64.9427   1
   2   4  17 72.5033 59.6199   3
   2   4  17 87.8389 76.5113  11
   2   4  17 31.2896 59.9592   8
   2   4  17 36.0396 68.2649   4
   2  -4  17 24.3639 65.7047   4
   2   4  17-5.38402 71.2334  14
   2   4  18 631.071 83.1784   3
   2   4  18 690.041 91.6015   1
   2  -4  18 804.615 86.2014   3
   2  -4  18 740.110 95.6076   1
   2   4  18 594.200 83.0226   8
   2  -4  18 755.390 92.8991   4
   2   4  18 596.046 88.0828   4
   2   4  18 658.673 99.3467  14
   2   4  19 202.240 77.6554  14
   2  -4  19 39.1471 67.3496   3
   2   4  19 193.864 73.1140   3
   2   4  19 84.5715 68.2578   8
   2  -4  20 7847.15 511.154   3
   2   4  20 8317.40 512.778   3
   2   4  20 7462.19 511.150   8
   2  -4  21 12.6356 65.1730   3
   2   4  21 25.5035 66.2827   3
   2   4  22 4718.24 310.501   3
   2  -4  22 4550.53 309.838   3
   2   4  23 179.158 59.7841   3
   2  -4  23 280.047 65.2551   3
   2  -4  24 280.882 57.0491   3
   2   4  24 302.230 55.8512   3
   2   4  25 19.8689 38.8355   3
   2  -4  25-20.5364 43.0744   3
  -2   4 -25 39.6075 31.0434  13
   2   4  26 1902.75 118.590   3
   2  -4  26 1855.94 118.578   3
  -2   4 -26 1585.24 115.086  13
  -2   5  26 42.6823 38.1186   3
  -2  -5  26 50.8012 39.0828   3
  -2   5  25 91.4881 47.2804   3
  -2  -5  25 41.3246 48.0341   3
  -2   5  24 65.4741 52.1930   3
  -2  -5  24 75.3084 52.3404   3
  -2   5  23 2184.04 160.350   3
  -2   5  22 49.8837 57.0055   3
  -2  -5  22-75.8659 63.3382   3
  -2   5  22 42.2611 75.4833  11
  -2   5  21 688.088 88.6836  14
  -2   5  21 757.765 85.5120   3
  -2  -5  21 904.374 90.1818   3
  -2   5  21 575.798 98.2339  11
  -2   5  21 726.464 78.9634   8
  -2   5  20 599.460 87.6201  14
  -2   5  20 454.315 95.3696  11
  -2   5  20 578.829 72.6065   8
  -2  -5  20 685.243 85.8359   3
  -2   5  20 627.214 83.5316   3
  -2  -5  19 2342.68 173.672   1
  -2   5  19 2473.23 173.343   1
  -2  -5  19 2063.08 157.908   3
  -2   5  19 2275.34 158.385   3
  -2   5  19 1841.63 161.492  14
  -2   5  19 1861.72 167.797   5
  -2  -5  19 2087.19 171.710   5
  -2   5  19 1897.29 167.262  11
  -2   5  19 1917.38 151.779   8
  -2  -5  19 1857.69 160.156   4
  -2  -5  18 190.389 73.6396   1
  -2   5  18 280.088 72.3091   1
  -2   5  18 187.639 61.6335   3
  -2  -5  18 297.821 65.7489   3
  -2   5  18 182.558 69.5497  14
  -2  -5  18 211.988 73.4873   5
  -2   5  18 216.964 72.3222   5
  -2   5  18 235.976 77.1317  11
  -2   5  18 324.024 58.9510   8
  -2  -5  18 279.357 67.8723   4
  -2  -5  17 252.194 58.3712   4
  -2  -5  17 144.312 56.4339   3
  -2  -5  17 252.279 70.7481   1
  -2   5  17 412.571 74.0099   1
  -2   5  17 250.775 60.9824   3
  -2   5  17 85.3657 66.1377  14
  -2   5  17 117.922 68.0964   5
  -2  -5  17 241.810 70.6906   5
  -2   5  17 276.623 78.0680  11
  -2   5  17 297.289 55.6739   8
  -2  -5  16 181.599 55.3831   4
  -2   5  16 50.0578 52.0236   3
  -2  -5  16 131.038 53.4509   3
  -2   5  16 160.877 61.2880  14
  -2   5  16 80.2455 58.9689   5
  -2  -5  16 113.487 61.8153   5
  -2   5  16 213.259 62.9105  11
  -2   5  16 123.664 49.3777   8
  -2  -5  15 2491.81 158.957   3
  -2   5  15 2358.60 159.217   3
  -2   5  15 1844.01 159.800  14
   2  -5 -15 1964.23 151.479  10
  -2  -5  15 2173.52 161.040   4
  -2   5  15 2258.86 170.377   5
  -2  -5  15 2076.23 165.798   5
  -2  -5  14 81.1683 45.5161   4
  -2  -5  13 6.46943 40.0128   4
  -2  -5  12 462.410 56.2790   4
  -2  -5  11 19.4987 37.6859   4
  -2  -5  10 4025.18 263.551   4
  -2  -5   9 694.307 61.5636   4
  -2  -5   8 680.908 58.3488   4
  -2  -5   7 558.139 48.1649   4
  -2  -5   6 487.179 41.2325   4
  -2   5   6 382.607 45.2652   6
  -2  -5   5 4.32838 19.1666   4
   2   5  -5 35.1498 30.2265   6
  -2   5   5-10.0727 28.9143   6
  -2   5   4 1039.56 79.1185   6
   2   5  -4 1125.57 79.9538   6
  -2  -5   3 121.344 18.7759   4
  -2   5   3 121.343 30.0195   6
   2   5  -3 145.483 32.4599   6
  -2   5   2 1240.29 87.3605   6
  -2   5   1 1899.36 127.072   6
   2  -5   0 61.8849 32.7757   4
  -2   5   0 93.6860 32.0812   6
   2   5   0 15.0600 24.8011   2
   2  -5   0 61.8391 21.3817   2
   2  -5   1 7495.66 473.019   4
   2   5   2 1318.34 85.5164   4
   2  -5   3 4085.87 263.630   4
   2  -5   4 480.645 50.2841   4
   2   5   4 465.219 40.8042   4
   2  -5   4 585.729 46.4350   1
   2   5   4 552.832 48.0470   1
   2   5   5 8.11539 32.1740   5
   2  -5   5 29.0526 28.7908   5
   2  -5   5 13.9076 34.6149   4
   2   5   5 25.8625 22.7770   4
   2  -5   5 55.7141 29.7771   1
   2   5   5 73.3494 32.6030   1
   2  -5   6 184.755 39.5646   5
   2   5   6 181.745 41.4682   5
   2   5   6 224.459 32.8626   4
   2  -5   6 203.375 44.0838   4
   2  -5   6 224.703 37.5811   1
   2   5   6 291.646 43.3256   1
   2   5   7 603.173 62.4811   5
   2  -5   7 484.968 57.9289   5
   2   5   7 573.876 52.7223   4
   2  -5   7 532.383 60.1176   4
   2   5   7 649.879 63.3940   1
   2  -5   7 564.115 57.1204   1
   2   5   8 1781.25 132.220   5
   2  -5   8 1693.09 128.138   5
   2   5   8 1756.23 124.587   4
   2  -5   8 1614.02 128.753   4
   2  -5   8 1839.03 127.846   1
   2   5   8 1929.00 131.764   1
   2  -5   9 6070.25 443.587   5
   2   5   9 6624.15 446.600   5
   2  -5   9 6594.00 444.202   4
   2   5   9 7406.98 441.817   4
   2   5   9 7589.51 446.968   1
   2  -5   9 7170.63 444.113   1
   2  -5  10 18.5152 44.1204   5
   2   5  10 3.51199 49.8115   5
   2   5  10 28.4329 38.8451   4
   2  -5  10-8.90665 42.5603   4
   2  -5  10 69.4725 45.0073   1
   2   5  10 41.2315 48.8631   1
   2   5  11 2287.51 163.091   5
   2  -5  11 2015.67 157.232   5
   2  -5  11 2114.38 156.300   4
   2   5  11 2192.45 153.917   4
   2   5  11 2415.62 162.377   1
   2  -5  11 2050.34 156.913   1
   2  -5  12 605.283 74.6720   5
   2   5  12 633.977 79.3594   5
   2  -5  12 652.801 75.4777   4
   2   5  12 688.521 72.0070   4
   2   5  12 670.213 79.4603   1
   2  -5  12 589.894 73.4932   1
   2   5  13 5529.40 377.159   5
   2  -5  13 5030.50 372.156   5
   2   5  13 6116.46 377.445   1
   2  -5  13 5949.69 374.228   1
   2  -5  13 5354.77 371.244   4
   2   5  13 5869.46 371.124   4
   2   5  14 567.798 67.8258   4
   2  -5  14 478.346 72.8413   4
   2   5  14 426.886 76.5715   1
   2  -5  14 492.659 63.7657   3
   2   5  14 445.546 68.9537   3
   2  -5  14 458.134 74.8249   1
   2   5  14 504.504 77.2513  14
   2   5  14 378.020 78.5795   5
   2  -5  14 405.193 70.6432   5
   2   5  14 283.429 73.1695  11
   2   5  14 325.174 62.1043   8
   2   5  15 89.8761 58.3442   4
   2  -5  15 88.3715 62.0225   4
   2  -5  15 81.1075 52.3110   3
   2  -5  15-10.8765 60.0798   1
[truncated: 1,663,050 more chars]
